# Supplementary material for: (Z)-4-Hexyl-1-(5-nitro-2-oxo-2,3-dihydro-1H-indol-3-yl­idene)thio­semicarbazide
Source: Acta Crystallogr Sect E Struct Rep Online. 2009 Oct 10;65(Pt 11):o2698–9. doi: 10.1107/S1600536809040276 (PMC2971449; doi:10.1107/S1600536809040276)
Supplement: Supplementary file 2 [file e-65-o2698-Isup2.hkl]

#
# h,k,l, Fc-squared, Fo-squared, sigma(Fo-squared) and status flag
#
data_I
_shelx_title ' NM_16_0m in P2(1)/c'
_shelx_refln_list_code          4
_shelx_F_calc_maximum      221.22
_exptl_crystal_F_000       736.00
_reflns_d_resolution_high  0.7491
 
loop_
 _symmetry_equiv_pos_as_xyz
 'x, y, z'
 '-x, y+1/2, -z+1/2'
 '-x, -y, -z'
 'x, -y-1/2, z-1/2'
 
_cell_length_a    11.9464
_cell_length_b     4.8845
_cell_length_c    29.9688
_cell_angle_alpha  90.000
_cell_angle_beta  101.131
_cell_angle_gamma  90.000
 
_shelx_F_squared_multiplier     1.000
 
loop_
 _refln_index_h
 _refln_index_k
 _refln_index_l
 _refln_F_squared_calc
 _refln_F_squared_meas
 _refln_F_squared_sigma
 _refln_observed_status
   2   0   0      391.92      405.44      9.85 o
   3   0   0       33.79       40.51      3.62 o
   4   0   0    11549.98    11072.88    237.64 o
   5   0   0       52.49       47.05      5.22 o
   6   0   0     2013.90     1937.57     45.40 o
   7   0   0      369.34      451.63     26.58 o
   8   0   0       68.13       49.24      7.84 o
   9   0   0        6.82        1.21      6.82 o
  10   0   0        1.97      -10.23     11.25 o
  11   0   0      495.68      469.40     31.34 o
  12   0   0      159.59      199.82     23.54 o
  13   0   0       10.00       15.93     22.63 o
  14   0   0        0.31       13.49     23.54 o
  15   0   0        1.78       24.97     28.13 o
   1   1   0     2983.23     2837.71     43.44 o
   2   1   0     1711.39     1517.20     18.78 o
   3   1   0     4474.07     4259.89     48.08 o
   4   1   0        0.93        2.67      2.58 o
   5   1   0       18.19       15.33      3.63 o
   6   1   0     2455.12     2556.64     40.38 o
   7   1   0     1036.59     1040.31     20.25 o
   8   1   0      215.40      194.39      8.69 o
   9   1   0      125.12      107.04      8.24 o
  10   1   0      259.87      302.37     17.29 o
  11   1   0        7.37        4.43      9.13 o
  12   1   0       94.41      125.27     14.24 o
  13   1   0       39.28       30.29     11.57 o
  14   1   0        7.12       -4.03     12.91 o
  15   1   0       30.24       24.13     26.65 o
   0   2   0     3465.31     3561.98    105.22 o
   1   2   0      541.32      565.77     11.96 o
   2   2   0     1472.19     1501.69     34.39 o
   3   2   0      860.29      765.01     14.96 o
   4   2   0      289.36      283.31      9.99 o
   5   2   0       99.10      108.41      4.91 o
   6   2   0        5.14        2.44      3.49 o
   7   2   0        4.37       -4.51      4.51 o
   8   2   0       15.51       10.78      5.78 o
   9   2   0       14.74       16.60      6.99 o
  10   2   0        0.59        1.29      7.22 o
  11   2   0        1.13        2.09      9.06 o
  12   2   0      125.77      113.19     14.84 o
  13   2   0       26.12       14.01     11.59 o
  14   2   0        3.10       21.20     15.82 o
   1   3   0        0.04       -3.68      3.68 o
   2   3   0       75.32       61.88      8.37 o
   3   3   0      170.30      192.49      9.49 o
   4   3   0        0.26        1.63      3.36 o
   5   3   0      182.13      200.61      8.18 o
   6   3   0        0.56       -3.93      3.93 o
   7   3   0       20.47       15.74      5.23 o
   8   3   0        5.05        4.77      6.06 o
   9   3   0       96.52       91.39      9.40 o
  10   3   0       10.10        4.15      8.44 o
  11   3   0        6.34        4.39     11.67 o
  12   3   0        1.41       21.92     12.67 o
  13   3   0        3.61       -4.27     15.53 o
   0   4   0       20.20       15.09      4.84 o
   1   4   0       21.11       23.60      4.28 o
   2   4   0      181.54      169.78     12.38 o
   3   4   0        1.23       -7.83      7.83 o
   4   4   0      233.52      228.39     16.61 o
   5   4   0        1.88       -3.36      8.74 o
   6   4   0      198.11      205.58      9.63 o
   7   4   0      108.30      105.93      9.01 o
   8   4   0       34.96       26.98      7.85 o
   9   4   0       11.24       21.94     14.47 o
  10   4   0        2.27        5.49     10.74 o
  11   4   0        8.87      -10.88     22.10 o
  12   4   0        4.47        1.12     16.31 o
   1   5   0        0.18       -7.72     11.53 o
   2   5   0        1.23       -8.02     17.75 o
   3   5   0       14.37        3.43     11.15 o
   4   5   0       35.33       31.65     15.55 o
   5   5   0        0.86        8.37     11.47 o
   6   5   0        3.73        0.52     12.12 o
   7   5   0        2.99       -2.97      7.80 o
   8   5   0        2.76       -1.09      9.03 o
   9   5   0       15.33       25.82     11.52 o
  10   5   0        3.73        2.32     16.71 o
   0   6   0       49.97       52.41     13.42 o
   1   6   0        3.17       13.65      8.25 o
   2   6   0       10.39       -0.85     12.89 o
   3   6   0       18.37        6.29     13.59 o
   4   6   0       11.37        9.23     14.72 o
   5   6   0        1.18       19.51     16.59 o
   6   6   0        0.47       11.15     16.81 o
 -15   1   1       13.89       19.32     19.28 o
 -14   1   1       42.44       25.95     12.43 o
 -13   1   1       20.47       13.20     11.13 o
 -12   1   1       51.99       54.79     11.82 o
 -11   1   1      303.17      328.65     19.80 o
 -10   1   1      103.85      107.35     10.43 o
  -9   1   1       75.78       70.04      7.26 o
  -8   1   1       57.27       57.75      5.98 o
  -7   1   1        9.83        4.69      4.18 o
  -6   1   1       53.75       63.65      5.14 o
  -5   1   1     1214.12     1161.44     20.24 o
  -4   1   1       26.96       24.07      2.82 o
  -3   1   1      219.05      231.88      4.72 o
  -2   1   1      117.47      131.52      3.89 o
  -1   1   1      352.27      337.55      6.97 o
   0   1   1     1082.91     1057.22     13.74 o
   1   1   1     8647.84     8406.17    105.19 o
   2   1   1      218.84      222.73      4.45 o
   3   1   1      865.09      772.74     11.31 o
   4   1   1     2158.07     2110.88     30.44 o
   5   1   1      111.78      121.54      5.53 o
   6   1   1      614.61      635.95     13.91 o
   7   1   1        1.25        0.50      4.01 o
   8   1   1      579.78      529.99     16.27 o
   9   1   1      627.21      622.01     17.13 o
  10   1   1      193.74      237.11     15.48 o
  11   1   1      148.76      169.58     18.75 o
  12   1   1        0.02        1.41      9.27 o
  13   1   1       24.51       15.19     10.96 o
  14   1   1       15.18       34.21     18.63 o
  15   1   1       13.86       30.74     32.63 o
 -14   2   1       19.39        5.53     12.87 o
 -13   2   1        8.12       28.53     11.65 o
 -12   2   1       86.36       97.89     14.30 o
 -11   2   1       66.32       65.61     12.03 o
 -10   2   1      129.08      119.55     13.20 o
  -9   2   1       68.55       50.80      7.69 o
  -8   2   1       10.91        5.81      4.77 o
  -7   2   1      178.33      180.18      7.67 o
  -6   2   1       90.41       82.96      5.21 o
  -5   2   1       53.59       72.94      4.13 o
  -4   2   1       30.13       41.05      5.45 o
  -3   2   1       95.51      103.03      7.71 o
  -2   2   1      612.94      630.65     17.48 o
  -1   2   1      671.14      606.91     17.27 o
   0   2   1      935.62      942.04     19.49 o
   1   2   1     2204.80     2132.28     33.96 o
   2   2   1     1194.35     1090.90     20.61 o
   3   2   1     2742.26     2650.53     43.00 o
   4   2   1        1.59        1.56      2.64 o
   5   2   1      938.63      944.82     16.48 o
   6   2   1      252.23      225.79      7.81 o
   7   2   1      419.15      453.30     12.93 o
   8   2   1        7.59        5.41      4.66 o
   9   2   1       38.29       44.02      8.24 o
  10   2   1       41.94       37.69      8.91 o
  11   2   1       55.34       82.35     12.40 o
  12   2   1        2.57        1.95     10.17 o
  13   2   1       71.97       95.23     14.79 o
  14   2   1        4.47       -8.61     14.42 o
 -13   3   1        0.04        1.64     13.44 o
 -12   3   1        7.87       11.98     12.58 o
 -11   3   1       20.40       14.59     15.73 o
 -10   3   1       21.47       28.62      9.07 o
  -9   3   1      105.42      131.03     10.24 o
  -8   3   1      148.53      158.22      9.93 o
  -7   3   1        8.39        2.49      4.82 o
  -6   3   1       16.37       13.66      4.35 o
  -5   3   1       56.29       47.55      5.14 o
  -4   3   1       67.22       63.79      4.52 o
  -3   3   1      161.26      176.04      8.98 o
  -2   3   1       48.54       45.28      5.41 o
  -1   3   1      245.56      228.42      6.29 o
   0   3   1        0.03       -3.85      3.85 o
   1   3   1      152.72      141.99      5.03 o
   2   3   1      652.96      615.99     16.28 o
   3   3   1       81.77       74.76      4.44 o
   4   3   1       16.40        6.97      3.60 o
   5   3   1       56.61       52.96      4.36 o
   6   3   1      151.36      133.68      7.17 o
   7   3   1       10.71        5.88      5.55 o
   8   3   1        5.92       -5.25      6.07 o
   9   3   1        0.05       -3.38      7.23 o
  10   3   1       45.89       36.15     11.77 o
  11   3   1        5.43       17.35     11.85 o
  12   3   1        1.54       -7.14     11.76 o
  13   3   1        3.65      -11.97     12.56 o
 -12   4   1       22.76        5.13     17.20 o
 -11   4   1        0.01       -9.04     12.10 o
 -10   4   1       17.89       39.10     11.90 o
  -9   4   1        0.03        5.62      9.39 o
  -8   4   1       19.38       22.37      7.65 o
  -7   4   1       32.38       30.14      6.73 o
  -6   4   1       28.08       38.92     10.04 o
  -5   4   1      127.73      144.93     24.02 o
  -4   4   1      121.03      145.78     15.66 o
  -3   4   1       10.85       -1.08      7.62 o
  -2   4   1       34.98       27.48      6.99 o
  -1   4   1        1.49       -1.12      3.62 o
   0   4   1        0.01        0.13      3.09 o
   1   4   1       28.83       44.15      4.84 o
   2   4   1       53.70       58.23      8.83 o
   3   4   1        1.38        5.22      7.77 o
   4   4   1       17.48       24.37     10.01 o
   5   4   1      148.61      154.98      8.19 o
   6   4   1       94.31       80.68      6.10 o
   7   4   1       48.56       40.34      8.04 o
   8   4   1       23.74        5.35      7.29 o
   9   4   1        4.40        5.82      9.70 o
  10   4   1       10.04       15.88     10.77 o
  11   4   1        7.48       19.03     13.64 o
  12   4   1       20.34       -4.63     14.10 o
 -10   5   1        5.08        8.21     12.10 o
  -9   5   1        0.87       -5.30     10.44 o
  -8   5   1       37.90       50.46     10.75 o
  -7   5   1       12.43        2.90      7.59 o
  -6   5   1       55.26       51.34     14.22 o
  -5   5   1        0.88      -12.24     12.24 o
  -4   5   1       42.44       34.16     18.06 o
  -3   5   1        9.66        4.28     11.05 o
  -2   5   1        0.48       -9.28      9.28 o
  -1   5   1       37.87       33.23      6.98 o
   0   5   1      169.93      181.44      9.39 o
   1   5   1       40.94       46.96      5.87 o
   2   5   1        3.60        4.35      9.82 o
   3   5   1        1.64       -5.85     10.57 o
   4   5   1       33.81       26.46     13.13 o
   5   5   1        0.03        3.86     10.97 o
   6   5   1        4.09       13.17     12.30 o
   7   5   1       18.82       25.69      9.26 o
   8   5   1        6.59       -3.02      9.37 o
   9   5   1        9.06        6.31     11.29 o
  -6   6   1        1.45       -8.60     16.41 o
  -5   6   1       11.74        9.62     16.01 o
  -4   6   1        6.78       27.53     15.75 o
  -3   6   1        0.03        4.06     13.56 o
  -2   6   1       19.04       13.61      9.85 o
  -1   6   1       18.95       25.10      8.84 o
   0   6   1       12.86       21.48      7.90 o
   1   6   1       15.95       18.29      8.69 o
   2   6   1       13.00        8.53      7.99 o
   3   6   1        6.64       -0.25     13.12 o
   4   6   1        0.16       -0.16     14.32 o
   5   6   1        0.95        1.01     15.25 o
   6   6   1        1.74      -11.24     22.15 o
 -15   0   2       38.52        4.50     25.60 o
 -14   0   2       68.38      135.82     34.21 o
 -13   0   2       97.43      105.49     30.14 o
 -12   0   2       74.01       69.07     17.38 o
 -11   0   2       35.25       16.80     17.01 o
 -10   0   2       96.71      126.62     18.40 o
  -9   0   2      610.04      628.86     22.22 o
  -8   0   2     2223.43     2054.74     49.11 o
  -7   0   2      921.43      963.71     37.86 o
  -6   0   2       65.66       61.14     10.63 o
  -5   0   2     4394.69     4528.03     94.14 o
  -4   0   2      819.81      940.54     22.83 o
  -3   0   2     2260.32     2090.51     39.84 o
  -2   0   2      144.14      102.28      4.28 o
   2   0   2    10941.70     9764.36    173.24 o
   3   0   2       51.20       41.31      3.88 o
   4   0   2      503.24      438.04     11.38 o
   5   0   2      694.69      663.03     22.51 o
   6   0   2     1240.25     1241.59     31.87 o
   7   0   2     1806.95     1692.56     48.15 o
   8   0   2      432.43      449.52     36.63 o
   9   0   2       76.35       56.14      9.22 o
  10   0   2      181.78      204.18     38.06 o
  11   0   2      153.57      133.95     19.89 o
  12   0   2        7.85       19.41     23.44 o
  13   0   2       61.80       60.70     42.36 o
  14   0   2       83.44       91.76     33.06 o
  15   0   2       11.66        6.51     26.70 o
 -15   1   2        6.37       26.20     19.30 o
 -14   1   2        1.54       -8.47     11.07 o
 -13   1   2        3.62        8.22     10.66 o
 -12   1   2       72.84       78.33     12.53 o
 -11   1   2       54.56       66.26     11.29 o
 -10   1   2      309.60      266.53     12.96 o
  -9   1   2      289.03      287.42     11.62 o
  -8   1   2     1109.50     1147.04     22.60 o
  -7   1   2      173.44      189.47      7.78 o
  -6   1   2       32.00       15.25      4.19 o
  -5   1   2     2655.34     2681.49     41.11 o
  -4   1   2      484.38      520.22     10.22 o
  -3   1   2       18.47       23.81      2.24 o
  -2   1   2     3052.12     2947.76     34.95 o
  -1   1   2       60.54       62.22      3.90 o
   0   1   2      506.95      483.48      7.03 o
   1   1   2    14788.30    14031.11    167.22 o
   2   1   2     4903.46     4786.01     51.22 o
   3   1   2      180.42      165.58      4.63 o
   4   1   2      142.89      144.01      4.79 o
   5   1   2     1130.14     1131.08     18.49 o
   6   1   2      401.00      451.49     11.37 o
   7   1   2     1066.78     1038.67     20.36 o
   8   1   2      420.52      419.46     12.37 o
   9   1   2        1.02       -3.37      5.24 o
  10   1   2       34.39       27.92      7.24 o
  11   1   2        0.48        7.67      9.08 o
  12   1   2      233.54      240.86     17.63 o
  13   1   2       17.82       14.37     11.12 o
  14   1   2        2.44      -15.16     15.16 o
  15   1   2        0.28      -17.78     17.78 o
 -15   2   2        0.35        4.51     15.96 o
 -14   2   2        3.80        0.14     21.58 o
 -13   2   2       15.64       17.78     11.86 o
 -12   2   2       82.65      113.28     14.75 o
 -11   2   2       41.95       34.44     14.40 o
 -10   2   2        1.11       -4.36      7.10 o
  -9   2   2      150.18      152.26     10.41 o
  -8   2   2      104.35      104.43      7.01 o
  -7   2   2       27.50       27.17      4.72 o
  -6   2   2        0.44        5.99      3.48 o
  -5   2   2       84.85      112.74      4.74 o
  -4   2   2       89.26       77.93      5.15 o
  -3   2   2      143.15      131.62      5.08 o
  -2   2   2       27.14       19.43      5.13 o
  -1   2   2     2460.55     2579.78     48.47 o
   0   2   2     1132.16     1022.53     24.96 o
   1   2   2      259.98      262.55      6.54 o
   2   2   2      315.98      317.31     10.89 o
   3   2   2      352.92      369.98      9.45 o
   4   2   2        5.50        1.70      2.80 o
   5   2   2      517.32      541.95     11.28 o
   6   2   2        0.04       -2.40      3.55 o
   7   2   2      212.55      226.52      9.50 o
   8   2   2      157.37      159.09      8.15 o
   9   2   2        2.43        2.46      7.02 o
  10   2   2       57.79       32.39      8.67 o
  11   2   2        0.01       -1.83     10.23 o
  12   2   2       76.76       81.49     21.77 o
  13   2   2       12.48        3.93     13.82 o
  14   2   2        9.93       12.76     15.56 o
 -14   3   2        1.75        4.41     15.05 o
 -13   3   2        3.06        7.09     13.51 o
 -12   3   2       11.09        5.61     12.80 o
 -11   3   2       61.89       87.91     13.48 o
 -10   3   2       47.11       71.75     10.83 o
  -9   3   2       95.01       85.51     16.26 o
  -8   3   2        6.92        0.90      5.83 o
  -7   3   2       28.64       26.31      6.00 o
  -6   3   2       52.89       57.98      5.23 o
  -5   3   2       31.32       22.56      4.41 o
  -4   3   2       35.62       40.66      4.05 o
  -3   3   2      144.95      161.36      9.15 o
  -2   3   2      213.43      194.74      8.60 o
  -1   3   2      967.72      915.93     19.75 o
   0   3   2        0.68       -0.74      3.50 o
   1   3   2      112.64      108.60      6.64 o
   2   3   2      170.02      183.37      7.31 o
   3   3   2        4.67       10.04      3.25 o
   4   3   2        3.78        2.90      4.29 o
   5   3   2        1.20       -2.91      2.91 o
   6   3   2       17.37       13.94      4.81 o
   7   3   2        0.09       -3.98      5.25 o
   8   3   2       17.62       11.18      6.40 o
   9   3   2        0.12       -7.30      7.30 o
  10   3   2       72.33       74.97     11.35 o
  11   3   2        2.28       -6.85     11.27 o
  12   3   2        0.43       -3.62     12.59 o
  13   3   2        3.63       16.80     16.90 o
 -12   4   2        0.06       -3.84     13.92 o
 -11   4   2       34.17       38.06     12.54 o
 -10   4   2        4.42       -2.89     10.01 o
  -9   4   2       30.86       29.69     10.65 o
  -8   4   2       29.87       25.19      7.66 o
  -7   4   2       95.90       96.25      8.36 o
  -6   4   2       93.51       87.36     14.17 o
  -5   4   2        4.92       26.44      9.66 o
  -4   4   2      166.18      142.20     14.00 o
  -3   4   2       57.30       67.27     10.76 o
  -2   4   2      321.33      307.51     14.14 o
  -1   4   2       57.43       57.97      5.02 o
   0   4   2      113.50      119.35      5.46 o
   1   4   2      313.89      331.12     16.87 o
   2   4   2      111.67      101.68     17.90 o
   3   4   2       88.03       88.95     11.20 o
   4   4   2      165.43      167.68     10.20 o
   5   4   2       79.78       84.00     10.81 o
   6   4   2        3.09        6.49      4.58 o
   7   4   2        1.08        1.30      6.39 o
   8   4   2       24.38       23.11      8.77 o
   9   4   2        1.48        0.35      9.68 o
  10   4   2        0.27       -8.64     10.19 o
  11   4   2       35.86       24.81     21.06 o
  12   4   2        7.18       -7.55     14.18 o
 -10   5   2        1.80        6.89     11.95 o
  -9   5   2       10.11        0.63     14.41 o
  -8   5   2        6.14       17.69      9.31 o
  -7   5   2        7.68        2.33     16.52 o
  -6   5   2        1.22      -18.56     18.56 o
  -5   5   2        2.90      -10.09     10.09 o
  -4   5   2       17.81       21.10     11.21 o
  -3   5   2       27.93       29.20     12.48 o
  -2   5   2       18.03       31.14     11.36 o
  -1   5   2       75.05       95.55      8.71 o
   0   5   2      103.50      107.60     11.21 o
   1   5   2       48.99       50.62      6.34 o
   2   5   2      101.07      131.04     24.52 o
   3   5   2        0.11      -11.96     11.96 o
   4   5   2       77.43      104.71     16.83 o
   5   5   2       31.35       34.23     15.47 o
   6   5   2       15.47        5.06     12.14 o
   7   5   2        4.09        5.18      8.74 o
   8   5   2        0.46       -9.63      9.63 o
   9   5   2        6.16       17.43     12.85 o
  -6   6   2        0.04       12.97     16.98 o
  -5   6   2        2.19       -1.60     15.36 o
  -4   6   2       11.38        3.50     14.29 o
  -3   6   2       13.07       -7.13     12.99 o
  -2   6   2       25.13       24.46     13.77 o
  -1   6   2        0.02        6.54      8.04 o
   0   6   2       37.18       48.99      9.96 o
   1   6   2        5.10        6.39     11.95 o
   2   6   2        8.80        5.33      8.46 o
   3   6   2       14.70       20.65     13.83 o
   4   6   2       13.14       16.20     35.74 o
   5   6   2        1.98        2.41     15.46 o
 -15   1   3        5.68       17.38     18.04 o
 -14   1   3       39.72       56.63     14.23 o
 -13   1   3       22.87        8.64     10.56 o
 -12   1   3        5.70       15.99     10.41 o
 -11   1   3      415.75      364.91     19.90 o
 -10   1   3      302.26      299.05     13.80 o
  -9   1   3       10.13        5.68      5.28 o
  -8   1   3      149.59      155.26      7.91 o
  -7   1   3        4.93        5.14      4.03 o
  -6   1   3      905.22      942.64     26.23 o
  -5   1   3      102.41       96.23      5.18 o
  -4   1   3     1299.53     1252.13     19.67 o
  -3   1   3        4.07        3.68      2.03 o
  -2   1   3     2006.36     1968.18     23.95 o
  -1   1   3      157.79      189.81      3.97 o
   0   1   3    14625.17    14023.13    159.44 o
   1   1   3    10365.14     9801.65     99.92 o
   2   1   3      163.79      150.02      4.54 o
   3   1   3     1457.08     1383.58     19.22 o
   4   1   3      251.40      251.46      7.39 o
   5   1   3     2436.63     2627.92     38.02 o
   6   1   3       55.54       51.37      4.96 o
   7   1   3       36.34       31.90      5.01 o
   8   1   3       73.04       64.61      6.24 o
   9   1   3       35.16       14.76      6.16 o
  10   1   3        1.70       -0.56      6.40 o
  11   1   3       26.42       32.72      9.91 o
  12   1   3        5.10        7.35     11.56 o
  13   1   3       15.35       37.50     15.92 o
  14   1   3        0.13       34.59     19.22 o
  15   1   3        2.86       -1.34     18.53 o
 -15   2   3        5.11      -14.90     14.90 o
 -14   2   3        3.35      -10.99     10.99 o
 -13   2   3       38.06       42.55     13.11 o
 -12   2   3        0.08       -9.99      9.99 o
 -11   2   3        5.48       13.16      9.64 o
 -10   2   3        4.90       -6.91      6.91 o
  -9   2   3       89.14       81.13     10.85 o
  -8   2   3      537.76      593.88     18.48 o
  -7   2   3      760.80      787.32     16.64 o
  -6   2   3      167.39      170.01      6.60 o
  -5   2   3        4.00        3.55      2.76 o
  -4   2   3      416.94      450.66     11.01 o
  -3   2   3      460.36      477.94     19.59 o
  -2   2   3     3622.25     3511.79     84.76 o
  -1   2   3        6.84        4.10      2.23 o
   0   2   3       93.19      100.77      3.75 o
   1   2   3       53.99       53.31      3.39 o
   2   2   3      933.30      899.67     18.04 o
   3   2   3        7.87       18.56      3.66 o
   4   2   3     2524.50     2470.99     33.82 o
   5   2   3      316.51      336.11      8.70 o
   6   2   3      962.01      976.69     18.84 o
   7   2   3      144.77      166.49      7.66 o
   8   2   3      940.97      894.73     24.70 o
   9   2   3      362.38      393.71     17.02 o
  10   2   3        0.87        3.04      7.48 o
  11   2   3        6.34       -8.60      8.60 o
  12   2   3       98.11       79.90     13.91 o
  13   2   3        6.06        8.83     14.23 o
  14   2   3        7.62       15.56     16.78 o
 -14   3   3       17.52        4.44     15.31 o
 -13   3   3       15.60       -3.05     13.21 o
 -12   3   3       39.96       46.88     17.15 o
 -11   3   3       94.69      117.94     13.25 o
 -10   3   3      109.85      139.35     15.74 o
  -9   3   3       87.81       69.22      8.66 o
  -8   3   3       55.28       51.44      7.37 o
  -7   3   3      447.94      427.29     12.82 o
  -6   3   3       11.67        6.27      4.50 o
  -5   3   3        7.13       17.23      4.88 o
  -4   3   3      180.96      192.00      8.12 o
  -3   3   3        3.75        7.06      4.35 o
  -2   3   3        2.30       -2.44      4.07 o
  -1   3   3        3.67        0.68      4.05 o
   0   3   3       12.20       10.60      4.73 o
   1   3   3     1008.36     1043.38     19.80 o
   2   3   3     1420.47     1463.42     29.65 o
   3   3   3      527.12      514.95     13.09 o
   4   3   3        3.95        2.87      3.84 o
   5   3   3      337.54      374.22      9.23 o
   6   3   3      657.95      719.55     16.88 o
   7   3   3      163.43      156.12     10.99 o
   8   3   3       43.24       50.28      7.79 o
   9   3   3       10.63        9.18      8.19 o
  10   3   3        0.56        4.88      8.43 o
  11   3   3        2.41        2.69     11.39 o
  12   3   3       13.82       44.96     14.69 o
  13   3   3        4.56      -20.84     20.84 o
 -12   4   3        6.04       -1.38     13.85 o
 -11   4   3       12.82       21.05     11.86 o
 -10   4   3        0.52        6.46     10.25 o
  -9   4   3        0.56        8.36      9.46 o
  -8   4   3       28.86       34.53      7.76 o
  -7   4   3        4.43        9.30      5.84 o
  -6   4   3        9.22       -1.43      9.58 o
  -5   4   3       64.16       65.15     16.01 o
  -4   4   3        3.97       10.83      8.85 o
  -3   4   3       46.07       39.11      9.41 o
  -2   4   3        2.88        2.05      6.21 o
  -1   4   3        0.02       -0.59      4.70 o
   0   4   3        8.73        5.18      3.74 o
   1   4   3        1.60       -3.99      4.03 o
   2   4   3        0.62        7.21      4.62 o
   3   4   3        6.28        3.04      4.58 o
   4   4   3       43.85       46.38      7.56 o
   5   4   3      119.64      119.01      6.66 o
   6   4   3       13.45       12.88      5.05 o
   7   4   3       69.96       80.24     11.17 o
   8   4   3       94.82      105.60     10.66 o
   9   4   3       73.02       98.65     13.85 o
  10   4   3       14.88        7.32     10.93 o
  11   4   3        1.62       12.19     13.70 o
  12   4   3        6.88       -3.21     17.29 o
 -10   5   3        5.06        6.85     12.12 o
  -9   5   3       12.61       35.72     15.61 o
  -8   5   3        1.50       -0.64      9.00 o
  -7   5   3        5.38        2.99     12.15 o
  -6   5   3       14.48       -0.42     11.73 o
  -5   5   3        0.18       -4.60     10.89 o
  -4   5   3       23.12       38.13     12.34 o
  -3   5   3       67.66       53.51     12.02 o
  -2   5   3       56.34       50.00     12.54 o
  -1   5   3        2.04        8.94      6.47 o
   0   5   3       77.59       69.55      7.30 o
   1   5   3       42.51       37.88      7.32 o
   2   5   3       24.74       31.48      8.10 o
   3   5   3        9.38        3.48     11.12 o
   4   5   3        3.57        7.12     11.54 o
   5   5   3       10.48       -5.99     17.87 o
   6   5   3        6.25        3.94      6.56 o
   7   5   3       50.14       48.22      8.49 o
   8   5   3        0.53        2.82     10.31 o
   9   5   3        9.79       19.02     12.75 o
  -6   6   3        0.47      -15.40     15.40 o
  -5   6   3        0.44        0.67     15.44 o
  -4   6   3        4.59       15.50     16.24 o
  -3   6   3        3.97        5.20     14.11 o
  -2   6   3        0.07       -3.97     12.36 o
  -1   6   3        3.28       14.41      9.03 o
   0   6   3        9.30        6.34      6.83 o
   1   6   3       40.20       29.52     10.72 o
   2   6   3        8.35        1.41      8.53 o
   3   6   3        0.53        2.70      8.09 o
   4   6   3        1.67       19.90     15.11 o
   5   6   3        0.95       -4.65     15.04 o
 -15   0   4       11.16       22.73     20.31 o
 -14   0   4       66.42       51.38     27.17 o
 -13   0   4       27.81       77.89     26.70 o
 -12   0   4       17.67       41.58     15.78 o
 -11   0   4       92.04       82.15     33.32 o
 -10   0   4      272.09      329.35     25.03 o
  -9   0   4      356.62      322.73     41.48 o
  -8   0   4      609.43      660.22     25.66 o
  -7   0   4     1084.63     1138.18     35.17 o
  -6   0   4      709.07      791.94     22.66 o
  -5   0   4     1561.60     1627.29     52.31 o
  -4   0   4     2279.47     2273.24     49.31 o
  -3   0   4     7611.90     7468.03    133.74 o
  -2   0   4    10960.47    10336.63    166.07 o
  -1   0   4      517.50      551.78     10.57 o
   0   0   4      676.43      585.79     24.06 o
   1   0   4     1301.99     1278.22     22.55 o
   2   0   4     8699.55     8314.98    134.69 o
   3   0   4     5194.81     5524.72     91.19 o
   4   0   4     1623.76     1640.99     33.45 o
   5   0   4     1947.47     1910.74     39.16 o
   6   0   4     4511.56     4555.04    175.31 o
   7   0   4      985.54     1032.54     33.84 o
   8   0   4      286.88      314.37     32.99 o
   9   0   4     1898.85     1806.60     53.90 o
  10   0   4      103.69       97.28     17.58 o
  11   0   4        7.36        3.44     12.43 o
  12   0   4       20.40       10.60     10.79 o
  13   0   4       44.94       34.30     23.97 o
  14   0   4        4.64       -2.15     21.77 o
  15   0   4       47.96       95.16     35.83 o
 -15   1   4        0.87       -9.47     13.05 o
 -14   1   4        3.24       11.18     11.76 o
 -13   1   4        6.02       -5.08     10.40 o
 -12   1   4       12.83       -5.65      9.03 o
 -11   1   4       57.93       55.14     11.38 o
 -10   1   4      693.09      664.80     20.34 o
  -9   1   4      525.72      528.62     14.64 o
  -8   1   4      383.29      363.83     11.28 o
  -7   1   4      292.43      299.75      9.63 o
  -6   1   4      819.55      739.83     15.17 o
  -5   1   4     1272.34     1289.42     22.03 o
  -4   1   4      789.83      780.51     15.62 o
  -3   1   4        5.75        2.65      2.14 o
  -2   1   4    15582.48    15342.79    174.55 o
  -1   1   4     4500.38     4118.81     47.93 o
   0   1   4     1869.72     1759.97     21.06 o
   1   1   4      336.20      375.05      5.84 o
   2   1   4       41.71       52.83      2.22 o
   3   1   4     2653.96     2853.18     35.97 o
   4   1   4      194.33      169.56      7.84 o
   5   1   4      102.53      104.63      4.97 o
   6   1   4      327.46      291.86      8.88 o
   7   1   4       92.36      101.66      6.47 o
   8   1   4      149.26      160.34      8.17 o
   9   1   4        2.63        8.70      5.82 o
  10   1   4      110.05      111.78     13.17 o
  11   1   4       50.68       50.69     10.91 o
  12   1   4       23.49       14.58     10.64 o
  13   1   4       23.22       57.37     15.93 o
  14   1   4       43.70       71.26     21.60 o
  15   1   4        0.12       -8.01     18.65 o
 -15   2   4        3.55       -2.66     13.21 o
 -14   2   4       21.84       17.69     13.17 o
 -13   2   4       16.96       11.23     12.34 o
 -12   2   4        2.20       -9.50      9.50 o
 -11   2   4        2.79       -8.80      8.80 o
 -10   2   4       78.92       80.36     13.59 o
  -9   2   4      137.93      126.02      9.69 o
  -8   2   4      371.58      381.87     13.69 o
  -7   2   4       11.38       12.74      4.25 o
  -6   2   4       92.09       96.39      5.43 o
  -5   2   4      132.60      153.35      5.41 o
  -4   2   4       68.85       91.13      5.98 o
  -3   2   4      465.49      454.31     10.38 o
  -2   2   4      150.86      186.20      5.60 o
  -1   2   4      160.20      165.48      6.51 o
   0   2   4       25.82       26.02      2.61 o
   1   2   4      593.92      548.14      9.41 o
   2   2   4      134.15      140.68      5.97 o
   3   2   4      549.74      528.39      9.30 o
   4   2   4      422.61      401.14      8.41 o
   5   2   4      298.26      340.07      9.36 o
   6   2   4      205.60      181.30      8.74 o
   7   2   4      103.19      100.05      7.16 o
   8   2   4      459.42      452.86     17.24 o
   9   2   4       65.24       71.58      9.65 o
  10   2   4       61.95       56.36      9.80 o
  11   2   4        3.98       -0.60     10.46 o
  12   2   4        6.10        7.16     10.78 o
  13   2   4        0.00        5.70     14.11 o
  14   2   4       11.41       24.84     17.00 o
 -14   3   4       20.11       11.30     15.82 o
 -13   3   4       12.57       33.07     14.86 o
 -12   3   4        1.26       13.59     13.17 o
 -11   3   4        0.91       -6.40      8.77 o
 -10   3   4        0.09       -0.46      7.98 o
  -9   3   4        6.68       14.19      6.80 o
  -8   3   4       14.65        3.09      5.95 o
  -7   3   4       35.31       35.10      6.30 o
  -6   3   4      142.08      149.38      6.98 o
  -5   3   4       59.70       62.60      5.35 o
  -4   3   4      299.23      284.52      8.61 o
  -3   3   4      179.32      152.44      9.84 o
  -2   3   4      269.77      292.56     11.92 o
  -1   3   4      611.22      623.89     12.65 o
   0   3   4      486.94      511.55     14.54 o
   1   3   4        2.70       -3.04      3.04 o
   2   3   4       12.81        7.02      3.62 o
   3   3   4        4.09        3.84      3.23 o
   4   3   4       61.65       55.94      3.87 o
   5   3   4       46.94       58.51      5.27 o
   6   3   4      231.46      212.69      9.20 o
   7   3   4      316.89      306.14     12.63 o
   8   3   4       50.99       63.84      9.25 o
   9   3   4       13.52       23.00     10.00 o
  10   3   4       43.04       42.61     11.29 o
  11   3   4        0.86       -5.61     11.24 o
  12   3   4       10.89       24.12     17.31 o
  13   3   4        5.62      -15.79     15.79 o
 -12   4   4        7.05      -15.23     15.23 o
 -11   4   4       38.71       42.31     12.92 o
 -10   4   4        8.69       23.96     10.88 o
  -9   4   4       10.16       13.01      9.54 o
  -8   4   4       70.25       73.76      8.63 o
  -7   4   4       77.54       87.32      7.89 o
  -6   4   4      110.54       98.79      7.42 o
  -5   4   4       25.14       10.02     11.23 o
  -4   4   4      296.48      289.10     18.52 o
  -3   4   4       45.00       33.03      9.69 o
  -2   4   4       11.10       11.81      6.31 o
  -1   4   4      309.18      312.82     12.93 o
   0   4   4      233.91      223.09     11.58 o
   1   4   4       21.13       27.27      5.25 o
   2   4   4        5.25       -4.48      4.48 o
   3   4   4       21.66       20.02      5.36 o
   4   4   4        1.28       -1.80      5.17 o
   5   4   4       86.73       92.69      6.34 o
   6   4   4        1.95        5.89      5.29 o
   7   4   4       32.50       28.77      8.61 o
   8   4   4        0.39       18.76      9.71 o
   9   4   4        4.18       17.30     17.45 o
  10   4   4       13.06        5.61     11.08 o
  11   4   4       49.89       63.14     16.50 o
 -10   5   4        8.95       28.81     16.48 o
  -9   5   4        2.62       20.77     14.77 o
  -8   5   4        9.48        2.18      8.88 o
  -7   5   4        0.01      -18.24     18.24 o
  -6   5   4       27.61       42.05     13.98 o
  -5   5   4       36.67       48.40     13.71 o
  -4   5   4       32.90       46.75     12.63 o
  -3   5   4        3.75      -12.37     12.37 o
  -2   5   4        2.52        0.77     10.25 o
  -1   5   4        0.49       -3.68      4.87 o
   0   5   4        0.27       -5.40      5.40 o
   1   5   4        3.12       -5.51      5.51 o
   2   5   4       94.18       86.71      7.38 o
   3   5   4        1.39       -1.29     10.89 o
   4   5   4       21.52        5.75     11.48 o
   5   5   4        0.44       -1.28      5.69 o
   6   5   4       10.34        5.85      7.04 o
   7   5   4       23.35       38.69     10.60 o
   8   5   4        0.04       -9.45      9.45 o
   9   5   4       16.10       10.32     11.71 o
  -6   6   4        0.04        6.62     14.58 o
  -5   6   4        1.55       16.69     16.39 o
  -4   6   4        0.61       -9.34     13.74 o
  -3   6   4       12.22        4.29     13.68 o
  -2   6   4       43.87       55.81     19.28 o
  -1   6   4        1.27       -1.70      8.39 o
   0   6   4        3.89        4.28      6.95 o
   1   6   4        3.02       -0.62      6.55 o
   2   6   4        3.99       14.35      9.47 o
   3   6   4        1.19        2.98      9.13 o
   4   6   4        0.92        5.12      9.21 o
   5   6   4        0.02        5.92      7.18 o
 -15   1   5       17.85       21.46     15.33 o
 -14   1   5        4.01       -0.39     10.75 o
 -13   1   5        0.04        5.37     11.64 o
 -12   1   5        3.36       -7.68      8.91 o
 -11   1   5        2.83       -3.80      9.03 o
 -10   1   5        6.59        7.80      6.44 o
  -9   1   5      249.96      254.37     11.06 o
  -8   1   5      245.14      241.14     13.92 o
  -7   1   5      508.77      494.27     16.79 o
  -6   1   5        6.67        4.28      3.99 o
  -5   1   5     1063.63     1032.34     19.89 o
  -4   1   5      366.92      367.05      8.88 o
  -3   1   5     1008.29     1038.31     14.82 o
  -2   1   5     5178.62     5171.47     63.00 o
  -1   1   5     2545.47     2429.14     29.15 o
   0   1   5       94.46      100.95      2.87 o
   1   1   5        1.16       -0.24      1.44 o
   2   1   5      715.00      689.82      8.62 o
   3   1   5      198.64      210.54      5.29 o
   4   1   5       21.03       21.01      2.90 o
   5   1   5     1292.02     1340.91     21.67 o
   6   1   5       68.33       68.37      4.79 o
   7   1   5      463.48      459.94     12.27 o
   8   1   5      127.70      119.59      8.00 o
   9   1   5        0.66       -1.60      5.59 o
  10   1   5      294.06      307.83     15.62 o
  11   1   5        0.50        7.25      9.43 o
  12   1   5       21.44       21.81     17.34 o
  13   1   5       53.53       88.29     20.42 o
  14   1   5       70.21       82.82     33.85 o
 -15   2   5       15.75       -0.64     13.65 o
 -14   2   5        0.04      -11.91     11.91 o
 -13   2   5       19.56        0.75     11.39 o
 -12   2   5      115.49      137.34     15.56 o
 -11   2   5       38.72       34.48     10.78 o
 -10   2   5      154.11      164.17     12.91 o
  -9   2   5        3.40        1.71      6.07 o
  -8   2   5        0.00        1.17      4.84 o
  -7   2   5      154.02      146.63      7.61 o
  -6   2   5      339.44      314.38     10.12 o
  -5   2   5      205.73      208.23      6.32 o
  -4   2   5     1029.78      952.24     18.75 o
  -3   2   5      365.92      381.27      9.47 o
  -2   2   5        1.52        2.49      2.62 o
  -1   2   5     2025.54     2009.50     32.71 o
   0   2   5      827.39      802.79     13.69 o
   1   2   5      271.29      251.38      5.40 o
   2   2   5      910.45      829.75     12.81 o
   3   2   5      326.16      303.06      7.47 o
   4   2   5       85.69       95.78      4.50 o
   5   2   5        0.22       -3.11      3.35 o
   6   2   5      710.21      736.03     15.81 o
   7   2   5      291.72      285.98     10.94 o
   8   2   5      612.93      604.93     18.36 o
   9   2   5      177.83      177.94     12.43 o
  10   2   5       17.62       20.35      8.19 o
  11   2   5       47.06       57.61     13.00 o
  12   2   5       73.84       90.07     17.45 o
  13   2   5       15.91       38.80     16.24 o
  14   2   5        1.58        0.40     15.67 o
 -14   3   5       21.29       12.96     15.58 o
 -13   3   5       25.46       32.31     21.53 o
 -12   3   5        0.84      -10.44     17.11 o
 -11   3   5        7.04        5.31      9.09 o
 -10   3   5        0.93       -3.71      8.01 o
  -9   3   5        0.02       -6.08      6.08 o
  -8   3   5        5.00        5.87      6.16 o
  -7   3   5      943.06      921.35     20.40 o
  -6   3   5      103.47      104.82      6.30 o
  -5   3   5       10.43       15.66      5.10 o
  -4   3   5      207.04      196.41      8.13 o
  -3   3   5      676.06      629.56     20.26 o
  -2   3   5        0.03        2.00      2.89 o
  -1   3   5        0.80        1.04      3.01 o
   0   3   5      372.56      404.15     13.00 o
   1   3   5       17.71       23.24      3.86 o
   2   3   5       31.19       40.96      7.48 o
   3   3   5       70.62       77.78      6.00 o
   4   3   5        1.27       -0.57      3.57 o
   5   3   5       23.06       25.55      4.19 o
   6   3   5       52.14       63.09      8.04 o
   7   3   5       20.28       27.96      7.09 o
   8   3   5      119.37      118.99     14.51 o
   9   3   5       73.86       89.56     10.70 o
  10   3   5        7.76        9.40     10.02 o
  11   3   5       15.92        4.88     11.90 o
  12   3   5        0.34        8.33     20.57 o
  13   3   5        2.96        0.62     17.29 o
 -12   4   5        1.37        3.71     14.83 o
 -11   4   5        9.22        2.06     10.93 o
 -10   4   5        1.06       -2.28     10.22 o
  -9   4   5        1.59        3.51      7.60 o
  -8   4   5        2.22        0.23      6.53 o
  -7   4   5       20.10       27.02      7.14 o
  -6   4   5      121.29      123.10     10.33 o
  -5   4   5        3.78       -7.96      8.76 o
  -4   4   5       25.34       29.19     14.23 o
  -3   4   5        5.66        5.06      8.15 o
  -2   4   5       24.70       18.34      8.17 o
  -1   4   5        0.90       -1.17      7.82 o
   0   4   5       12.25       11.75      4.05 o
   1   4   5        2.39       -1.29      3.79 o
   2   4   5        6.31        5.51      3.96 o
   3   4   5       11.54       11.64      4.20 o
   4   4   5      171.72      183.06      7.32 o
   5   4   5        3.60        4.98      5.81 o
   6   4   5        0.06       -1.23      5.40 o
   7   4   5       20.81       13.17      7.55 o
   8   4   5       47.86       24.78     13.54 o
   9   4   5       69.04       77.14     13.02 o
  10   4   5       34.12       61.88     12.97 o
  11   4   5        0.02      -11.74     16.51 o
 -10   5   5        8.34       41.83     17.41 o
  -9   5   5       33.96       55.84     16.86 o
  -8   5   5        3.29       10.09      9.11 o
  -7   5   5        0.56       -4.35     14.75 o
  -6   5   5       24.42       36.53     13.82 o
  -5   5   5       21.08       10.34     14.20 o
  -4   5   5       27.94       20.01     11.74 o
  -3   5   5       92.23      102.77     13.94 o
  -2   5   5      197.08      206.32     18.03 o
  -1   5   5       53.50       59.44      6.65 o
   0   5   5        3.79        4.63      5.81 o
   1   5   5       68.08       69.99      8.92 o
   2   5   5        2.28        4.31      6.91 o
   3   5   5       90.76       91.46      6.77 o
   4   5   5       14.25       10.81      6.06 o
   5   5   5       94.44      115.29      8.04 o
   6   5   5        0.53        9.46      6.41 o
   7   5   5        0.69      -11.53     12.82 o
   8   5   5        0.08      -11.14     11.14 o
   9   5   5        3.39        9.23     12.02 o
  -6   6   5        0.13       -8.42     14.09 o
  -5   6   5        2.76       19.73     16.78 o
  -4   6   5        0.62        9.33     14.66 o
  -3   6   5        7.44        0.35     14.45 o
  -2   6   5       23.32       29.78      8.99 o
  -1   6   5       31.32       33.05     11.34 o
   0   6   5        4.80        1.66      7.09 o
   1   6   5        2.24        8.69      7.39 o
   2   6   5       29.50       17.10      9.72 o
   3   6   5        6.17        0.55      9.15 o
   4   6   5       27.36       30.42     10.13 o
   5   6   5       20.64       30.17     10.67 o
 -15   0   6       52.77       71.43     30.04 o
 -14   0   6       67.27       52.53     28.47 o
 -13   0   6      149.10      116.78     31.05 o
 -12   0   6       73.71       89.73     25.12 o
 -11   0   6      388.38      400.41     68.20 o
 -10   0   6      771.09      714.44     37.01 o
  -9   0   6     1298.32     1344.42     36.39 o
  -8   0   6     1298.62     1371.82     35.70 o
  -7   0   6       62.61       67.12     11.95 o
  -6   0   6        6.36        4.09      3.69 o
  -5   0   6     4068.04     3948.83     93.89 o
  -4   0   6      144.31      119.71      7.83 o
  -3   0   6     1917.84     1711.59     30.64 o
  -2   0   6     7297.12     7309.52    118.57 o
  -1   0   6    17616.00    16985.64    271.48 o
   0   0   6      445.32      445.54      9.76 o
   1   0   6    10056.78     9885.19    146.98 o
   2   0   6     1754.47     1999.06     35.36 o
   3   0   6      276.84      313.59      7.99 o
   4   0   6     1797.62     1939.89     39.26 o
   5   0   6      450.24      493.08     16.53 o
   6   0   6      278.93      231.91     12.01 o
   7   0   6       17.42       18.57      6.80 o
   8   0   6      137.02      158.73     14.33 o
   9   0   6     1463.41     1298.01     42.68 o
  10   0   6      479.78      528.21     53.56 o
  11   0   6       26.25       30.17     13.36 o
  12   0   6       64.17       73.93     21.98 o
  14   0   6       10.44       64.35     31.19 o
 -15   1   6        8.93       13.26     17.81 o
 -14   1   6       37.02       33.42     12.93 o
 -13   1   6       49.12       37.73     12.26 o
 -12   1   6        0.27        7.03     10.60 o
 -11   1   6       29.55       25.81      9.80 o
 -10   1   6       10.57       18.59      7.15 o
  -9   1   6       99.59       85.44      7.67 o
  -8   1   6      211.36      189.22     10.66 o
  -7   1   6      254.35      305.39      9.78 o
  -6   1   6      844.63      825.70     16.57 o
  -5   1   6      238.07      239.97      7.56 o
  -4   1   6     1888.33     1853.61     31.41 o
  -3   1   6     4966.14     5046.40     61.80 o
  -2   1   6    48939.69    46294.06    572.76 o
  -1   1   6     1229.86     1229.09     16.62 o
   0   1   6     3566.52     3466.74     39.17 o
   1   1   6      405.81      414.34      6.15 o
   2   1   6     1518.58     1515.37     17.97 o
   3   1   6      509.31      548.09      8.99 o
   4   1   6     2012.69     1953.15     26.35 o
   5   1   6       13.05       12.78      3.41 o
   6   1   6      114.39      103.25      5.58 o
   7   1   6       42.22       38.06      5.24 o
   8   1   6      126.12      137.85      8.41 o
   9   1   6      272.54      295.61     13.00 o
  10   1   6      730.29      703.73     23.27 o
  11   1   6       10.58       15.38      9.63 o
  12   1   6        5.28       10.84     12.05 o
  13   1   6        3.47        3.36     13.51 o
  14   1   6        2.57        9.47     18.73 o
 -15   2   6        5.75       -6.06     14.58 o
 -14   2   6       13.45       -0.52     11.97 o
 -13   2   6       21.35       14.55     12.05 o
 -12   2   6       13.31       -3.86      9.80 o
 -11   2   6       33.31       13.05      9.88 o
 -10   2   6        0.12        2.41      7.43 o
  -9   2   6      180.36      183.86     11.23 o
  -8   2   6      338.40      369.82     11.49 o
  -7   2   6       97.10       92.27      6.04 o
  -6   2   6      100.98      106.05      5.70 o
  -5   2   6       13.06        4.21      2.96 o
  -4   2   6      157.79      137.28      6.06 o
  -3   2   6      984.54     1057.80     19.78 o
  -2   2   6      225.01      219.85      6.76 o
  -1   2   6      436.11      440.05      9.07 o
   0   2   6      188.17      222.61      6.08 o
   1   2   6      145.58      153.53      4.67 o
   2   2   6      522.29      593.85     10.67 o
   3   2   6      154.56      160.09      5.08 o
   4   2   6       12.92       11.69      3.12 o
   5   2   6       87.92       86.87      5.53 o
   6   2   6      144.78      149.40      7.60 o
   7   2   6       15.32       14.41      4.28 o
   8   2   6      150.74      159.10      9.24 o
   9   2   6       53.83       44.42      8.84 o
  10   2   6       20.98       18.80      8.42 o
  11   2   6       13.24       33.30     16.57 o
  12   2   6        1.48       -0.08     12.47 o
  13   2   6        1.61       -5.01     14.12 o
  14   2   6        0.00      -14.59     14.59 o
 -14   3   6        2.22       -4.40     15.07 o
 -13   3   6        0.63      -12.85     12.85 o
 -12   3   6        3.91       -4.36     12.30 o
 -11   3   6       20.14       22.83      9.80 o
 -10   3   6       22.91       -0.98      8.26 o
  -9   3   6       54.58       45.89      8.00 o
  -8   3   6      148.04      120.24      9.22 o
  -7   3   6       10.03       21.44      5.46 o
  -6   3   6      374.87      372.85     10.98 o
  -5   3   6        0.26        0.75      4.96 o
  -4   3   6       22.93       30.05      4.07 o
  -3   3   6      228.42      220.41     10.26 o
  -2   3   6      141.66      145.73      7.51 o
  -1   3   6       76.79       75.92      5.05 o
   0   3   6      155.87      183.98      6.69 o
   1   3   6       28.29       23.64      3.15 o
   2   3   6        1.54        3.26      2.89 o
   3   3   6       32.59       31.98      4.89 o
   4   3   6       94.95       89.56      5.10 o
   5   3   6      205.42      195.99      8.53 o
   6   3   6       71.67       84.49      7.64 o
   7   3   6       10.57       11.88      6.35 o
   8   3   6        0.67        3.40      7.37 o
   9   3   6        8.51        8.69      8.57 o
  10   3   6       10.13        6.16      9.81 o
  11   3   6        0.86        1.64     12.23 o
  12   3   6        0.21       13.28     17.34 o
  13   3   6        1.70       17.37     19.90 o
 -12   4   6        0.55        7.60     14.56 o
 -11   4   6        2.16        3.58     11.08 o
 -10   4   6        5.12        4.97     10.12 o
  -9   4   6       11.31        3.13      9.55 o
  -8   4   6       10.31        8.25      6.69 o
  -7   4   6        5.65        5.21      5.66 o
  -6   4   6      175.26      178.76      9.39 o
  -5   4   6       44.36       51.17     11.75 o
  -4   4   6       63.73       22.31      9.60 o
  -3   4   6        4.50       -1.63      8.33 o
  -2   4   6        3.33        5.50      4.27 o
  -1   4   6        3.88       -2.55      5.33 o
   0   4   6        7.44        7.04      3.95 o
   1   4   6       22.10       19.60      4.49 o
   2   4   6       43.38       45.30      4.70 o
   3   4   6       15.27        5.17      4.11 o
   4   4   6        3.47        5.62      6.96 o
   5   4   6        2.40        2.42      5.30 o
   6   4   6      125.29      135.23      8.89 o
   7   4   6      254.70      280.52     14.27 o
   8   4   6       22.05       22.04      9.83 o
   9   4   6        6.24       18.60     11.05 o
  10   4   6        0.30        8.00     11.13 o
  11   4   6        0.92      -12.38     16.87 o
 -10   5   6        5.15       38.49     16.46 o
  -9   5   6       29.21       46.72     16.77 o
  -8   5   6        1.13        3.72      9.05 o
  -7   5   6        7.53       -5.18     12.23 o
  -6   5   6       40.27       30.97     13.77 o
  -5   5   6       24.00       16.54     11.98 o
  -4   5   6        0.14       -9.06     10.06 o
  -3   5   6        0.18        8.63     10.38 o
  -2   5   6       32.38       35.99     10.76 o
  -1   5   6        3.37        1.32      5.48 o
   0   5   6       28.82       36.53      7.01 o
   1   5   6        0.31       -5.19      7.07 o
   2   5   6       95.96      120.28      9.07 o
   3   5   6        2.06        4.69      5.28 o
   4   5   6       56.67       64.27     10.64 o
   5   5   6        8.37       15.86      6.29 o
   6   5   6       72.94       76.42      8.64 o
   7   5   6       10.08       10.51     11.03 o
   8   5   6        2.75       -7.76     11.71 o
   9   5   6        0.53       -1.81     14.51 o
  -6   6   6        0.68        8.11     14.64 o
  -5   6   6        5.91       14.37     14.46 o
  -4   6   6        3.75       -3.38     14.20 o
  -3   6   6        0.00        2.30     20.55 o
  -2   6   6        7.48        7.78      8.49 o
  -1   6   6        0.21        0.31     10.11 o
   0   6   6        4.82       -2.40      7.11 o
   1   6   6        1.06        1.74      7.48 o
   2   6   6       14.92        2.22      9.10 o
   3   6   6        1.57       13.35     10.24 o
   4   6   6        1.03       -3.28      9.70 o
   5   6   6        0.00       -1.58     10.08 o
 -15   1   7        9.67       -7.23     20.84 o
 -14   1   7        0.00       19.98     12.93 o
 -13   1   7       50.88       44.51     12.51 o
 -12   1   7       13.78       12.91     10.16 o
 -11   1   7        3.03       -3.91      8.72 o
 -10   1   7        1.04       -6.01      6.01 o
  -9   1   7      103.24       94.76      7.49 o
  -8   1   7       94.77       94.73      8.24 o
  -7   1   7       34.56       32.37      5.23 o
  -6   1   7      207.56      195.28      8.12 o
  -5   1   7      881.95      865.13     16.50 o
  -4   1   7      763.33      801.87     14.18 o
  -3   1   7      294.06      299.37      7.72 o
  -2   1   7    16384.80    16170.02    191.74 o
  -1   1   7     1087.49      981.31     13.98 o
   0   1   7      463.51      444.08      7.52 o
   1   1   7      475.74      529.99      7.77 o
   2   1   7      278.11      284.36      5.90 o
   3   1   7      327.42      417.16      7.64 o
   4   1   7        7.84        8.01      2.70 o
   5   1   7      198.34      176.44      6.37 o
   6   1   7       44.01       52.17      4.60 o
   7   1   7      247.34      268.12     10.39 o
   8   1   7       43.64       48.23      6.41 o
   9   1   7      189.44      182.24     10.92 o
  10   1   7       14.29       19.82      8.19 o
  11   1   7       40.12       31.72     13.77 o
  12   1   7        0.94       -3.58     11.26 o
  13   1   7        3.04        4.19     13.55 o
  14   1   7        0.04        0.30     17.81 o
 -15   2   7        2.33       19.57     13.95 o
 -14   2   7        0.95       -1.41     12.13 o
 -13   2   7       33.64       12.13     11.88 o
 -12   2   7       10.48       18.65     10.98 o
 -11   2   7       38.48       49.84     11.75 o
 -10   2   7       54.58       67.80     10.27 o
  -9   2   7      157.31      154.41     12.33 o
  -8   2   7      108.44      118.45      7.37 o
  -7   2   7      314.48      313.71     10.77 o
  -6   2   7       12.68        5.89      3.55 o
  -5   2   7      327.78      338.21      8.45 o
  -4   2   7      111.85      111.02      5.43 o
  -3   2   7      760.26      691.01     14.54 o
  -2   2   7       39.93       51.79      4.04 o
  -1   2   7      312.50      317.81      8.98 o
   0   2   7       34.06       24.09      3.12 o
   1   2   7      223.57      192.01      5.61 o
   2   2   7      727.51      653.81     11.78 o
   3   2   7        2.73        1.94      2.72 o
   4   2   7       16.65       23.20      3.66 o
   5   2   7       46.34       48.25      4.92 o
   6   2   7      138.78      139.00      7.85 o
   7   2   7      225.21      187.86      8.56 o
   8   2   7      100.83      115.62     10.24 o
   9   2   7        9.09        4.20      7.02 o
  10   2   7        5.13        4.38      8.30 o
  11   2   7        5.26        6.46     12.45 o
  12   2   7       22.37       -1.86     13.46 o
  13   2   7       43.86       59.68     18.19 o
  14   2   7       41.68       43.68     18.10 o
 -14   3   7       46.69       51.45     17.79 o
 -13   3   7        1.48      -13.35     13.35 o
 -12   3   7       57.77       74.07     18.10 o
 -11   3   7        5.90       -3.29     10.54 o
 -10   3   7       18.47       26.08      9.84 o
  -9   3   7       80.45       64.54      9.31 o
  -8   3   7      117.93      110.76      8.93 o
  -7   3   7       46.61       52.16      8.16 o
  -6   3   7      453.37      446.06     12.33 o
  -5   3   7        3.38        2.37      4.15 o
  -4   3   7       72.63       71.64      6.33 o
  -3   3   7       80.21       69.63      5.00 o
  -2   3   7       59.14       64.76      4.65 o
  -1   3   7      400.39      403.99     10.19 o
   0   3   7      770.33      836.09     16.50 o
   1   3   7      349.93      338.54      7.97 o
   2   3   7      120.26      116.42      5.15 o
   3   3   7       44.31       51.42      4.32 o
   4   3   7        5.10        7.14      3.72 o
   5   3   7       52.02       54.59      5.94 o
   6   3   7       11.96       16.86      6.06 o
   7   3   7       40.83       43.96      7.52 o
   8   3   7      158.70      150.69     12.17 o
   9   3   7       30.84       32.49      9.30 o
  10   3   7        0.24       -0.68      9.71 o
  11   3   7       95.89      121.46     22.24 o
  12   3   7       26.86        2.91     17.07 o
  13   3   7        0.65        2.41     18.57 o
 -12   4   7        1.72       -5.86     19.43 o
 -11   4   7        5.32       -4.26     10.82 o
 -10   4   7        2.86       -1.16      9.98 o
  -9   4   7        7.31        3.57      9.63 o
  -8   4   7       25.53       28.97      7.49 o
  -7   4   7        1.15        0.72      5.74 o
  -6   4   7       48.12       53.91     10.47 o
  -5   4   7       56.08       69.05     12.98 o
  -4   4   7       33.65       17.88      9.70 o
  -3   4   7        0.32       -8.04      8.04 o
  -2   4   7      202.04      198.39      9.81 o
  -1   4   7       80.20       90.95      6.81 o
   0   4   7        6.10        5.78      4.15 o
   1   4   7        3.05        2.43      4.62 o
   2   4   7        4.25        6.19      5.06 o
   3   4   7        1.79       -2.02      4.20 o
   4   4   7       73.86       63.34     10.31 o
   5   4   7       17.21       23.78      6.18 o
   6   4   7       19.14       11.15      6.68 o
   7   4   7        2.05       -7.41      7.41 o
   8   4   7        1.25       -3.65      9.00 o
   9   4   7        5.54       -6.26      9.78 o
  10   4   7        8.92       -0.16     11.22 o
  11   4   7        0.86      -16.67     17.02 o
 -10   5   7       23.16       29.59     18.05 o
  -9   5   7       22.09       47.79     16.89 o
  -8   5   7        1.86       12.72      9.32 o
  -7   5   7       15.23        8.45     15.53 o
  -6   5   7        0.78      -11.79     12.73 o
  -5   5   7       15.57       36.27     13.08 o
  -4   5   7      142.69      163.56     17.20 o
  -3   5   7        0.00       -3.08     10.35 o
  -2   5   7       46.35       60.93     20.69 o
  -1   5   7        1.73        6.87      5.90 o
   0   5   7        0.06        5.35      9.37 o
   1   5   7        2.55        4.55      6.70 o
   2   5   7        0.40       -2.47      6.56 o
   3   5   7       90.39      103.78      8.88 o
   4   5   7       34.19       21.76      6.80 o
   5   5   7      127.52      124.10      9.50 o
   6   5   7        0.59       -2.12     10.42 o
   7   5   7        2.49        8.29     14.54 o
   8   5   7        0.16       -2.24     12.73 o
   9   5   7        0.40       30.54     15.39 o
  -6   6   7        0.15      -18.31     18.31 o
  -5   6   7        1.42       -6.08     14.03 o
  -4   6   7        5.38        3.20     20.29 o
  -3   6   7       10.16       18.54     18.23 o
  -2   6   7       21.63        7.65      9.17 o
  -1   6   7       23.04       19.30      9.79 o
   0   6   7        2.03        7.04      7.51 o
   1   6   7        1.42       -1.52      7.91 o
   2   6   7       20.39       24.73      9.99 o
   3   6   7        3.11       13.70     10.02 o
   4   6   7        1.07       -8.34      9.83 o
 -15   0   8        8.80        4.35     23.06 o
 -14   0   8       46.60       29.04     27.80 o
 -13   0   8       54.08       40.81     24.26 o
 -12   0   8      287.29      289.18     53.01 o
 -11   0   8       38.96       25.79     20.98 o
 -10   0   8      152.92      121.04     17.25 o
  -9   0   8        9.13        9.70      6.22 o
  -8   0   8      169.25      176.87     11.25 o
  -7   0   8     3449.85     3369.00     95.10 o
  -6   0   8       11.58        2.43      3.42 o
  -5   0   8       96.62       86.35     10.11 o
  -4   0   8      755.92      777.56     18.56 o
  -3   0   8     2028.28     1979.14     38.96 o
  -2   0   8      348.68      334.94      9.36 o
  -1   0   8    12662.53    11774.72    189.66 o
   0   0   8       50.42       41.04      3.82 o
   1   0   8       54.19       64.57      4.24 o
   2   0   8     3077.97     3170.52     54.60 o
   3   0   8      391.40      372.88     11.86 o
   4   0   8     3919.54     4080.17     76.82 o
   5   0   8     2250.94     2309.55     45.86 o
   6   0   8       12.76       21.47      4.93 o
   7   0   8       99.31      110.71      8.05 o
   8   0   8      465.60      495.80     21.02 o
   9   0   8       13.11       16.93      8.56 o
  10   0   8      580.61      476.48     23.19 o
  11   0   8       54.80       77.70     19.01 o
  12   0   8        5.68       22.87     24.26 o
  13   0   8        1.30       15.36     25.55 o
  14   0   8       23.11       60.66     30.24 o
 -15   1   8       31.59       62.37     17.19 o
 -14   1   8       31.95       14.02     12.28 o
 -13   1   8        0.00       -9.34      9.34 o
 -12   1   8       16.47        7.83     10.21 o
 -11   1   8       19.82        8.30      9.21 o
 -10   1   8       32.42       34.39      7.76 o
  -9   1   8       38.32       38.89      6.11 o
  -8   1   8      137.72      137.54      8.75 o
  -7   1   8       38.63       33.97      8.18 o
  -6   1   8       57.48       44.21      4.88 o
  -5   1   8       22.44       20.33      4.84 o
  -4   1   8      396.95      365.99      8.53 o
  -3   1   8     3847.59     3768.46     52.28 o
  -2   1   8     8735.04     8617.32    104.02 o
  -1   1   8        0.05        1.12      2.43 o
   0   1   8      136.77      122.62      3.85 o
   1   1   8        5.17        6.35      2.33 o
   2   1   8       10.79        3.07      2.28 o
   3   1   8      859.50      879.24     13.62 o
   4   1   8      160.84      157.61      5.04 o
   5   1   8     1174.45     1163.78     19.85 o
   6   1   8      167.61      184.21      6.98 o
   7   1   8       51.89       42.63      5.63 o
   8   1   8      108.54      104.74      8.49 o
   9   1   8      148.29      140.91     10.02 o
  10   1   8      308.17      287.72     18.65 o
  11   1   8       43.50       38.25     13.83 o
  12   1   8       16.17       34.73     14.22 o
  13   1   8       11.66       -0.51     13.87 o
  14   1   8       20.43       38.55     21.50 o
 -15   2   8        9.39        2.20     13.39 o
 -14   2   8        4.22        2.31     11.96 o
 -13   2   8        2.87        0.47     11.38 o
 -12   2   8       49.00       48.14     12.75 o
 -11   2   8       75.08       92.07     21.09 o
 -10   2   8       57.05       30.38      8.85 o
  -9   2   8        2.56       -5.52      5.52 o
  -8   2   8        1.16       -1.83      4.35 o
  -7   2   8       19.56       19.14      4.60 o
  -6   2   8        0.29        0.65      4.44 o
  -5   2   8       15.40       19.79      6.34 o
  -4   2   8        7.18        4.86      2.81 o
  -3   2   8        2.33        7.40      5.36 o
  -2   2   8      620.85      673.91     12.92 o
  -1   2   8      395.48      411.88      9.89 o
   0   2   8     1374.50     1410.04     24.69 o
   1   2   8       61.25       75.20      3.80 o
   2   2   8       56.70       57.27      3.84 o
   3   2   8        2.56        4.85      3.00 o
   4   2   8      208.94      206.23      6.68 o
   5   2   8      123.52      111.68      6.90 o
   6   2   8      132.13      118.80      7.53 o
   7   2   8      159.12      166.35      9.03 o
   8   2   8        6.80       15.06      6.88 o
   9   2   8       41.69       45.52      9.09 o
  10   2   8       45.89       44.95     10.82 o
  11   2   8       29.98       42.43     14.48 o
  12   2   8        1.69       -9.36     12.89 o
  13   2   8       20.58       15.10     15.45 o
 -14   3   8        0.01        6.23     15.19 o
 -13   3   8        5.20        6.44     13.88 o
 -12   3   8        0.04       -7.29     12.62 o
 -11   3   8       14.46        8.64      9.30 o
 -10   3   8       60.31       51.89     11.23 o
  -9   3   8       52.34       72.95      9.04 o
  -8   3   8      103.10       95.72      8.76 o
  -7   3   8        0.07       -1.78      4.70 o
  -6   3   8      303.05      302.85     11.75 o
  -5   3   8      175.83      197.27      7.14 o
  -4   3   8       93.45       91.38      7.43 o
  -3   3   8       67.63       77.79      5.19 o
  -2   3   8      240.18      276.99     12.02 o
  -1   3   8      483.39      457.88     11.34 o
   0   3   8      420.46      404.27      9.42 o
   1   3   8      786.04      797.32     13.36 o
   2   3   8       28.76       25.39      3.33 o
   3   3   8       23.99       32.94      4.67 o
   4   3   8        4.98        8.20      3.99 o
   5   3   8       76.20       80.33      6.58 o
   6   3   8        2.13       -5.57      5.57 o
   7   3   8       13.09        7.57      7.51 o
   8   3   8       50.31       33.05      9.00 o
   9   3   8       83.95      108.21     13.12 o
  10   3   8       34.63       34.07     12.05 o
  11   3   8       32.60       56.30     19.40 o
  12   3   8       22.83       59.51     20.32 o
 -12   4   8        2.32       -2.45     14.42 o
 -11   4   8       21.41       22.54     13.64 o
 -10   4   8       43.14       57.97     13.54 o
  -9   4   8        9.10        2.23      9.70 o
  -8   4   8       20.50       19.38      8.95 o
  -7   4   8       36.50       40.76      7.11 o
  -6   4   8       13.69       12.30      7.21 o
  -5   4   8       79.79       78.87     10.31 o
  -4   4   8       58.27       77.44     12.35 o
  -3   4   8      461.33      440.70     14.83 o
  -2   4   8      348.09      333.56     12.16 o
  -1   4   8      120.72      122.17      9.49 o
   0   4   8       14.14       15.05      4.84 o
   1   4   8        2.93       -0.40      4.73 o
   2   4   8       35.94       51.83      6.74 o
   3   4   8      100.17      110.66      8.63 o
   4   4   8        2.63       -3.46      5.21 o
   5   4   8       55.16       54.81      7.41 o
   6   4   8       21.72        4.30      6.49 o
   7   4   8       16.72        4.78     10.68 o
   8   4   8       26.34       32.68     11.01 o
   9   4   8        6.82       14.80     10.81 o
  10   4   8        1.25       -6.65     13.69 o
  11   4   8        2.90      -16.71     16.71 o
 -10   5   8       11.74       11.22     16.36 o
  -9   5   8       32.95       62.37     17.21 o
  -8   5   8        5.05       -0.23      8.97 o
  -7   5   8        2.23       10.97     13.31 o
  -6   5   8        5.08        7.21     11.81 o
  -5   5   8        0.28       -4.06     10.77 o
  -4   5   8        0.01        3.67     12.76 o
  -3   5   8       12.11        9.43     10.36 o
  -2   5   8        0.02       -6.19      6.19 o
  -1   5   8       58.20       67.12      8.52 o
   0   5   8        2.26       -4.06      6.92 o
   1   5   8       42.28       37.10      7.83 o
   2   5   8       29.46       42.82      8.77 o
   3   5   8       10.79       14.17      7.55 o
   4   5   8        2.22        1.37      6.34 o
   5   5   8        5.77        8.65      7.52 o
   6   5   8        8.04        6.63     10.33 o
   7   5   8        0.95        5.21     11.58 o
   8   5   8        0.16       -2.02     13.04 o
  -5   6   8        0.71      -13.22     13.84 o
  -4   6   8       14.24        4.90     15.76 o
  -3   6   8        0.48        0.70     14.81 o
  -2   6   8        0.03        8.24     11.25 o
  -1   6   8        3.91       -1.74      9.32 o
   0   6   8       11.06       11.45      8.08 o
   1   6   8        0.14        0.41      7.86 o
   2   6   8        2.45        2.55      8.07 o
   3   6   8        0.89       21.25     10.67 o
   4   6   8        5.47        5.89     10.34 o
 -15   1   9        6.32       -6.09     16.39 o
 -14   1   9        3.01        0.83     11.37 o
 -13   1   9       72.92       65.71     13.63 o
 -12   1   9        1.84        1.49      9.75 o
 -11   1   9      125.00      118.01     17.73 o
 -10   1   9      404.18      402.56     16.03 o
  -9   1   9       64.99       81.55      8.24 o
  -8   1   9      173.99      176.04      9.69 o
  -7   1   9      209.11      231.38      9.25 o
  -6   1   9       83.98       95.07      6.17 o
  -5   1   9        0.66        0.61      3.27 o
  -4   1   9        0.24       -1.59      2.67 o
  -3   1   9      677.37      726.81     13.17 o
  -2   1   9     2842.53     2897.12     40.88 o
  -1   1   9      914.41      937.94     16.45 o
   0   1   9       76.69       81.36      3.81 o
   1   1   9      341.73      346.17      6.80 o
   2   1   9     1335.75     1353.29     17.37 o
   3   1   9     1084.14     1149.34     17.00 o
   4   1   9      795.96      955.01     15.34 o
   5   1   9       10.84       10.79      3.24 o
   6   1   9      423.29      399.25     10.42 o
   7   1   9       38.32       43.50      7.16 o
   8   1   9      186.79      202.23     14.72 o
   9   1   9      135.25      146.91     11.10 o
  10   1   9       10.25        4.76     11.96 o
  11   1   9       15.07       37.32     13.61 o
  12   1   9       71.74       83.31     19.35 o
  13   1   9       18.82       32.69     15.57 o
  14   1   9       48.08       55.94     30.26 o
 -15   2   9        0.09      -12.91     12.91 o
 -14   2   9       18.28       16.42     15.60 o
 -13   2   9      136.65      124.19     16.79 o
 -12   2   9       50.81       59.03     12.87 o
 -11   2   9       41.20       48.15     11.16 o
 -10   2   9        1.70       -7.68     11.96 o
  -9   2   9      217.16      215.22     13.59 o
  -8   2   9        0.13       -4.46      4.46 o
  -7   2   9      135.91      138.40      7.16 o
  -6   2   9      136.20      143.42      6.56 o
  -5   2   9        0.92       -3.35      3.35 o
  -4   2   9      657.49      601.40     11.93 o
  -3   2   9     1368.79     1348.57     24.85 o
  -2   2   9      471.91      472.29     11.19 o
  -1   2   9     3399.81     3366.41     50.36 o
   0   2   9     2757.97     2688.05     48.54 o
   1   2   9      268.73      275.01      7.33 o
   2   2   9      320.57      318.70     10.39 o
   3   2   9     1399.50     1472.32     25.10 o
   4   2   9      587.28      657.40     14.49 o
   5   2   9      419.91      385.89     12.86 o
   6   2   9      523.33      554.75     14.06 o
   7   2   9      100.28      120.17      9.14 o
   8   2   9       23.14       41.53      8.11 o
   9   2   9       14.60       19.54      7.96 o
  10   2   9       87.49       75.15     14.97 o
  11   2   9       38.34       41.24     14.79 o
  12   2   9        0.38       -8.43     12.00 o
  13   2   9        9.91       -1.95     14.95 o
 -14   3   9        4.04       14.15     15.79 o
 -13   3   9       25.76       33.70     24.50 o
 -12   3   9        1.36       11.23     12.88 o
 -11   3   9        1.59        7.42     10.32 o
 -10   3   9       14.64       12.08      8.88 o
  -9   3   9      125.46      144.73     10.83 o
  -8   3   9       45.13       32.53      7.23 o
  -7   3   9        6.10        4.07      5.66 o
  -6   3   9       26.32       15.05      4.88 o
  -5   3   9        0.39        6.69      3.79 o
  -4   3   9      461.30      429.61     13.14 o
  -3   3   9       93.19       90.47      8.34 o
  -2   3   9       72.56       68.35      5.43 o
  -1   3   9       12.80       12.48      4.68 o
   0   3   9       94.16      112.13      5.43 o
   1   3   9       25.55       25.72      4.93 o
   2   3   9     1028.84     1049.86     17.77 o
   3   3   9       24.06       24.61      3.78 o
   4   3   9      114.68      112.85      5.73 o
   5   3   9      209.62      198.73      9.72 o
   6   3   9      872.57      940.29     23.81 o
   7   3   9      168.84      155.98     12.05 o
   8   3   9       12.08       18.56      9.66 o
   9   3   9       21.00       17.36      9.81 o
  10   3   9       25.43       20.23     13.86 o
  11   3   9        0.60      -15.32     15.32 o
  12   3   9        0.02      -13.65     16.76 o
 -12   4   9        0.12      -12.09     13.48 o
 -11   4   9       16.96       -3.71     12.78 o
 -10   4   9        0.07       -8.24     10.04 o
  -9   4   9       36.33       54.27     14.94 o
  -8   4   9        0.09       -8.86      8.86 o
  -7   4   9        0.65       -2.71      5.86 o
  -6   4   9        5.02        0.77      7.29 o
  -5   4   9      165.47      157.12     12.16 o
  -4   4   9       21.62       16.94      5.35 o
  -3   4   9        3.02        4.81      5.58 o
  -2   4   9      362.05      362.19     13.04 o
  -1   4   9      336.90      330.89     12.72 o
   0   4   9      167.86      179.90     18.04 o
   1   4   9       18.77       11.55      6.52 o
   2   4   9       42.79       44.12      7.26 o
   3   4   9      140.71      147.47      8.83 o
   4   4   9       57.83       78.55      7.71 o
   5   4   9       16.29       23.14      6.91 o
   6   4   9        1.35       -0.75      6.83 o
   7   4   9        0.32        8.22     10.87 o
   8   4   9        4.23        5.41     11.89 o
   9   4   9        0.34        1.88     17.93 o
  10   4   9        0.48       15.67     14.43 o
  11   4   9        1.24       -9.26     34.78 o
 -10   5   9        7.18       20.75     21.19 o
  -9   5   9        1.16        3.13     15.22 o
  -8   5   9        1.39       -1.25      9.09 o
  -7   5   9        3.53        6.38      8.24 o
  -6   5   9       17.41       11.88     13.03 o
  -5   5   9        0.20       10.76     12.27 o
  -4   5   9       36.74       47.06     13.01 o
  -3   5   9        1.06       -9.30     10.33 o
  -2   5   9        0.02       -8.78      8.78 o
  -1   5   9       13.21       14.67      7.53 o
   0   5   9        0.16       -1.34      6.71 o
   1   5   9        0.14       -1.47      6.93 o
   2   5   9        8.55        6.86      7.39 o
   3   5   9        5.49       11.03      7.50 o
   4   5   9       59.77       69.72     10.94 o
   5   5   9       51.60       38.76      9.67 o
   6   5   9        0.49       -5.77      8.62 o
   7   5   9        0.61       19.52     15.37 o
   8   5   9        0.61        1.15     13.40 o
  -5   6   9        6.92       -4.67     14.09 o
  -4   6   9        0.34        3.41     13.77 o
  -3   6   9        0.22        5.85      8.81 o
  -2   6   9       11.76        4.80      9.89 o
  -1   6   9        8.48        4.58      9.67 o
   0   6   9       26.35       38.11     12.16 o
   1   6   9        3.30       10.10      8.36 o
   2   6   9        1.47        3.60      8.36 o
   3   6   9        0.70        0.88     10.25 o
   4   6   9        2.03      -10.24     10.24 o
 -15   0  10       18.50       53.97     29.04 o
 -14   0  10       53.63       28.99     26.60 o
 -13   0  10      122.48      150.03     33.54 o
 -12   0  10      431.71      474.29     33.17 o
 -11   0  10      390.37      314.55     26.07 o
 -10   0  10      472.97      492.56     58.10 o
  -9   0  10      103.34      113.45     17.87 o
  -8   0  10      188.79      199.88     28.16 o
  -7   0  10      692.05      787.54     27.78 o
  -6   0  10       54.97       36.10      7.79 o
  -5   0  10      124.25       96.65     11.31 o
  -4   0  10       84.95      104.82      7.06 o
  -3   0  10      449.39      299.86     10.30 o
  -2   0  10      863.77      970.92     19.72 o
  -1   0  10     1701.42     1679.83     30.72 o
   0   0  10      876.67      824.57     17.28 o
   1   0  10     2125.43     2237.47     40.06 o
   2   0  10      221.66      211.07      7.96 o
   3   0  10      814.73      824.50     22.70 o
   4   0  10        7.03        1.18      5.08 o
   5   0  10       58.08       47.90      7.17 o
   6   0  10      366.38      337.19     23.73 o
   7   0  10      152.57      148.33     11.67 o
   8   0  10      190.89      180.99     26.62 o
   9   0  10        0.89        2.05      7.59 o
  10   0  10       10.90       32.65     14.59 o
  11   0  10       21.49       32.05     16.31 o
  12   0  10       68.58      110.75     33.20 o
  13   0  10       21.59        6.51     23.25 o
  14   0  10        1.86       14.59     26.46 o
 -15   1  10        0.38       -8.37     13.64 o
 -14   1  10        0.83      -11.08     11.08 o
 -13   1  10        1.90       11.42     10.78 o
 -12   1  10       50.14       28.05     10.90 o
 -11   1  10       55.04       36.38     10.62 o
 -10   1  10      275.91      294.38     15.14 o
  -9   1  10      137.76      132.99      9.52 o
  -8   1  10       98.95      102.63      7.52 o
  -7   1  10       77.85       86.71      6.62 o
  -6   1  10        0.01       -0.74      4.20 o
  -5   1  10      628.91      667.05     16.28 o
  -4   1  10     1258.08     1153.36     19.27 o
  -3   1  10      142.70      176.69      6.00 o
  -2   1  10      254.40      267.70      7.14 o
  -1   1  10      133.19      141.04      5.10 o
   0   1  10      184.55      208.57      5.74 o
   1   1  10      215.36      214.20      5.79 o
   2   1  10      728.75      739.33     11.00 o
   3   1  10     2878.11     2961.97     38.45 o
   4   1  10      565.81      541.07     10.66 o
   5   1  10      761.55      816.43     14.54 o
   6   1  10      120.27      141.81      6.27 o
   7   1  10      874.22      817.03     17.80 o
   8   1  10        2.39       -2.38      5.40 o
   9   1  10       37.00       46.98      7.52 o
  10   1  10        8.91       13.28     10.89 o
  11   1  10       27.09       13.30     13.01 o
  12   1  10        2.75        2.50     12.93 o
  13   1  10       50.80       36.50     27.50 o
  14   1  10        0.24       10.70     18.13 o
 -15   2  10       24.34       18.87     14.53 o
 -14   2  10        3.91       16.90     13.12 o
 -13   2  10       15.43       30.04     12.90 o
 -12   2  10       50.89       42.20     12.58 o
 -11   2  10      112.60      109.19     15.37 o
 -10   2  10        1.48        2.55      8.70 o
  -9   2  10      234.69      231.14     12.46 o
  -8   2  10       87.33       86.23      6.98 o
  -7   2  10       50.10       46.24      5.48 o
  -6   2  10      209.10      202.01      7.76 o
  -5   2  10      116.23      129.87      8.42 o
  -4   2  10     2134.25     2109.83     33.78 o
  -3   2  10      190.88      180.10      6.97 o
  -2   2  10     3418.56     3515.41     52.89 o
  -1   2  10        1.49        1.73      3.14 o
   0   2  10      870.88      844.81     17.05 o
   1   2  10     1700.85     1689.86     25.94 o
   2   2  10       62.87       75.71      5.80 o
   3   2  10      388.01      407.06     10.68 o
   4   2  10      139.39      128.00      6.38 o
   5   2  10        2.72        1.54      4.48 o
   6   2  10        2.72       -2.13      4.43 o
   7   2  10       72.65       63.24      7.04 o
   8   2  10       68.27       52.15      8.82 o
   9   2  10        0.26        1.09      7.21 o
  10   2  10        0.07       -4.16     11.05 o
  11   2  10        0.96        8.85     13.11 o
  12   2  10        7.62       15.37     14.43 o
  13   2  10        5.92        2.47     14.23 o
 -14   3  10        1.89      -13.35     14.48 o
 -13   3  10       24.49       31.66     30.41 o
 -12   3  10       22.90       19.19     13.08 o
 -11   3  10       10.70       -6.41     11.54 o
 -10   3  10        0.21       -5.64      8.26 o
  -9   3  10       97.36      132.71     10.57 o
  -8   3  10      156.30      142.11     10.26 o
  -7   3  10        8.17       20.20      6.52 o
  -6   3  10       59.04       44.65      8.06 o
  -5   3  10        0.31       -1.41      4.04 o
  -4   3  10      271.37      265.68      9.65 o
  -3   3  10      280.40      285.37     10.06 o
  -2   3  10      288.60      296.85     10.48 o
  -1   3  10       97.38       89.10      5.77 o
   0   3  10       16.38        9.87      3.59 o
   1   3  10      127.04      134.55      5.75 o
   2   3  10        5.51       13.35      3.45 o
   3   3  10        0.20        6.68      3.58 o
   4   3  10       61.82       58.19      5.08 o
   5   3  10       40.05       40.42      6.57 o
   6   3  10       33.67       47.59      8.59 o
   7   3  10        0.06       -5.85      7.21 o
   8   3  10       11.55       14.80      8.48 o
   9   3  10       68.30       72.93     13.67 o
  10   3  10        1.28       10.88     16.18 o
  11   3  10        6.10       10.34     16.78 o
  12   3  10        4.02       14.14     19.54 o
 -12   4  10        8.62       21.58     14.58 o
 -11   4  10        0.14        0.33     12.82 o
 -10   4  10       32.93       31.73     11.57 o
  -9   4  10        1.03       -8.27      9.77 o
  -8   4  10        7.67        4.18      9.25 o
  -7   4  10       29.59       31.72      7.30 o
  -6   4  10      121.19      146.03      9.21 o
  -5   4  10       19.08       19.93      7.19 o
  -4   4  10       15.92       17.04      8.60 o
  -3   4  10       15.97       21.36      5.77 o
  -2   4  10       16.96       11.57      5.89 o
  -1   4  10       37.99       32.14      7.01 o
   0   4  10       10.93       22.75      6.09 o
   1   4  10       29.83       30.16     11.56 o
   2   4  10        8.80        8.72      6.63 o
   3   4  10        1.81       -5.47      5.47 o
   4   4  10      130.16      147.82      9.90 o
   5   4  10      171.24      180.84     11.03 o
   6   4  10       24.78       10.91      8.90 o
   7   4  10       21.93       -1.85     10.38 o
   8   4  10       23.58       37.11     13.29 o
   9   4  10        6.04       12.75     13.59 o
  10   4  10        9.11        2.07     16.71 o
 -10   5  10        7.51       14.10     21.10 o
  -9   5  10        1.14       -6.02     14.06 o
  -8   5  10        0.33       16.63     12.39 o
  -7   5  10       16.25       30.87      9.33 o
  -6   5  10       21.83       38.23     14.42 o
  -5   5  10        1.58       -3.60     11.51 o
  -4   5  10       14.71       24.72     12.18 o
  -3   5  10       25.94       30.22     10.16 o
  -2   5  10       10.47       14.54     10.88 o
  -1   5  10       39.76       32.89      8.37 o
   0   5  10        0.01       -1.57      7.03 o
   1   5  10       37.96       39.74      8.36 o
   2   5  10        0.75       -0.60      7.38 o
   3   5  10       10.44        9.43      8.09 o
   4   5  10        5.56        3.73      7.94 o
   5   5  10        2.48        1.17      8.66 o
   6   5  10       10.76        8.70      9.55 o
   7   5  10        8.62        9.90     13.05 o
   8   5  10       12.68       22.12     14.76 o
  -5   6  10        1.06       -8.70     13.82 o
  -4   6  10       10.73        4.54     13.80 o
  -3   6  10        1.88        5.08      9.20 o
  -2   6  10        0.02       -9.30      9.30 o
  -1   6  10        0.45       -1.03      7.75 o
   0   6  10       12.71        9.86      8.89 o
   1   6  10        0.31       -0.09      8.75 o
   2   6  10        1.63       -0.56     10.36 o
   3   6  10        3.83        2.24     10.65 o
 -15   1  11        2.80        7.06     14.50 o
 -14   1  11       19.85       16.94     12.37 o
 -13   1  11       15.28       16.84     11.30 o
 -12   1  11        0.07        0.72      9.44 o
 -11   1  11        2.53        7.37      8.86 o
 -10   1  11       35.97       35.85      8.53 o
  -9   1  11        0.67       -2.41      5.82 o
  -8   1  11        9.51        7.87      5.06 o
  -7   1  11      131.17      144.03      7.97 o
  -6   1  11     1049.95     1013.24     23.08 o
  -5   1  11        0.03       -3.35      3.35 o
  -4   1  11      122.24      128.85      5.44 o
  -3   1  11       14.85       22.89      3.56 o
  -2   1  11     2600.11     2587.16     37.44 o
  -1   1  11     1847.67     1765.29     26.68 o
   0   1  11     2142.56     1952.00     29.11 o
   1   1  11        2.11       -2.44      2.44 o
   2   1  11       26.81       26.11      2.87 o
   3   1  11      206.40      187.58      6.50 o
   4   1  11     2140.63     2175.45     31.07 o
   5   1  11      543.78      533.43     12.01 o
   6   1  11      180.54      201.24      7.20 o
   7   1  11      218.93      217.08     11.74 o
   8   1  11       24.47       14.16      5.89 o
   9   1  11       57.88       72.91     11.55 o
  10   1  11        4.30        1.64     11.13 o
  11   1  11        0.05       -6.45     11.09 o
  12   1  11        3.10       10.98     13.29 o
  13   1  11        3.19       -5.98     17.57 o
 -15   2  11        4.21        6.28     14.40 o
 -14   2  11        9.42        3.67     12.87 o
 -13   2  11       17.00       18.63     15.56 o
 -12   2  11        0.57      -10.19     10.19 o
 -11   2  11       41.44       32.09     12.61 o
 -10   2  11        8.23        8.93      8.13 o
  -9   2  11      606.26      585.83     21.01 o
  -8   2  11       53.56       38.70      6.89 o
  -7   2  11       87.61       84.10      6.19 o
  -6   2  11        5.32       11.44      4.41 o
  -5   2  11      471.24      448.38     12.10 o
  -4   2  11      770.38      779.39     16.03 o
  -3   2  11     1929.29     1804.31     27.76 o
  -2   2  11        1.89       23.09      5.26 o
  -1   2  11      611.92      578.55     14.35 o
   0   2  11       15.62       24.79      3.82 o
   1   2  11      561.11      491.14     10.70 o
   2   2  11        0.37        5.04      3.13 o
   3   2  11      326.22      329.26      9.10 o
   4   2  11       52.70       48.43      6.07 o
   5   2  11      310.71      334.17     11.54 o
   6   2  11      336.60      368.63     12.85 o
   7   2  11       73.80       91.72     12.55 o
   8   2  11       54.49       43.14      8.62 o
   9   2  11        7.17        0.67      9.30 o
  10   2  11        4.86       -8.32     11.26 o
  11   2  11       20.43       21.35     14.06 o
  12   2  11       80.62       91.47     17.97 o
  13   2  11        6.61       17.73     16.24 o
 -14   3  11       16.60        8.98     16.03 o
 -13   3  11       26.82       23.34     14.99 o
 -12   3  11       24.86       31.05     14.34 o
 -11   3  11        8.48       -1.03     12.01 o
 -10   3  11        7.41        6.60      8.58 o
  -9   3  11       53.54       56.16     10.05 o
  -8   3  11      410.20      436.69     16.07 o
  -7   3  11       45.47       43.58      7.10 o
  -6   3  11       17.86       17.38      5.20 o
  -5   3  11       41.16       52.35      5.82 o
  -4   3  11       38.71       41.60      5.50 o
  -3   3  11      242.36      236.97      9.63 o
  -2   3  11      521.37      526.43     16.44 o
  -1   3  11        0.05        3.60      3.40 o
   0   3  11        9.15        0.58      3.59 o
   1   3  11        0.05        1.59      3.55 o
   2   3  11      449.10      415.56     10.78 o
   3   3  11      129.93      155.15      6.68 o
   4   3  11       51.14       62.59      6.36 o
   5   3  11      126.42      121.79      8.90 o
   6   3  11      646.47      579.01     20.16 o
   7   3  11      285.32      315.67     18.32 o
   8   3  11        9.06       16.44     11.54 o
   9   3  11       68.91       94.78     16.21 o
  10   3  11       46.04       56.59     23.85 o
  11   3  11       14.56        9.32     16.47 o
  12   3  11        0.02       -7.70     59.25 o
 -12   4  11        0.00       -3.73     14.31 o
 -11   4  11        9.81       22.63     14.16 o
 -10   4  11        4.81       20.96     13.27 o
  -9   4  11       18.00        9.74      9.76 o
  -8   4  11       42.68       28.77     12.03 o
  -7   4  11       52.40       44.77      9.29 o
  -6   4  11       60.05       54.12      7.49 o
  -5   4  11       30.67       22.15      7.46 o
  -4   4  11      294.37      267.71     15.78 o
  -3   4  11      108.91      110.23      8.35 o
  -2   4  11        0.18        7.28      6.60 o
  -1   4  11       70.82       74.63     11.57 o
   0   4  11      192.03      163.65      9.76 o
   1   4  11      174.95      170.36     10.79 o
   2   4  11        0.00        1.01      6.20 o
   3   4  11      172.48      204.71     13.87 o
   4   4  11        0.58        6.71      6.59 o
   5   4  11        2.50        0.97      6.54 o
   6   4  11        3.10        0.72      8.41 o
   7   4  11        4.03      -10.52     10.76 o
   8   4  11        0.35       -8.19     11.00 o
   9   4  11        0.04        6.04     13.02 o
  10   4  11        0.05      -16.54     16.54 o
  -9   5  11        1.00       -0.96     14.92 o
  -8   5  11        0.42      -13.11     13.11 o
  -7   5  11        3.81       16.15      9.07 o
  -6   5  11       10.95       -0.10      7.89 o
  -5   5  11        3.03       -9.32     12.18 o
  -4   5  11        0.21       -9.22     10.89 o
  -3   5  11       49.18       33.00      8.17 o
  -2   5  11       27.21       26.33      9.15 o
  -1   5  11        0.99        3.76      6.67 o
   0   5  11        1.35       -2.27      7.01 o
   1   5  11        0.40        2.69      7.45 o
   2   5  11       58.11       55.40      9.39 o
   3   5  11       27.50       24.85      8.90 o
   4   5  11        7.21       11.06      8.68 o
   5   5  11       40.55       33.13     12.94 o
   6   5  11        3.17       -7.45      9.28 o
   7   5  11        5.46       30.67     14.33 o
   8   5  11        7.67        2.84     14.81 o
  -5   6  11       28.17       25.36     15.68 o
  -4   6  11        8.74       25.08     14.53 o
  -3   6  11        0.64       -5.96      9.73 o
  -2   6  11        7.48       10.50     10.51 o
  -1   6  11       10.75       12.79      8.24 o
   0   6  11        2.44       -1.16      8.26 o
   1   6  11       25.90       43.48     11.55 o
   2   6  11        5.42        1.75     10.66 o
   3   6  11        7.97       -6.47      9.31 o
 -15   0  12        1.93       10.57     25.07 o
 -14   0  12        0.31      -16.36     21.67 o
 -13   0  12      112.51      118.03     32.01 o
 -12   0  12       58.58       33.67     16.16 o
 -11   0  12       16.86       10.92     15.50 o
 -10   0  12      180.30      201.28     21.18 o
  -9   0  12      446.48      461.52     25.52 o
  -8   0  12      164.42      169.03     11.62 o
  -7   0  12      472.25      470.09     21.11 o
  -6   0  12     1277.89     1305.15     39.20 o
  -5   0  12     3677.92     3918.18     82.84 o
  -4   0  12     3999.41     3970.43     74.80 o
  -3   0  12        0.64       17.59      4.60 o
  -2   0  12      966.10      975.16     22.30 o
  -1   0  12      825.00      798.16     21.09 o
   0   0  12      363.84      384.00     12.96 o
   1   0  12      887.59      992.36     33.00 o
   2   0  12     2279.19     2161.14     62.88 o
   3   0  12      375.59      449.86     15.96 o
   4   0  12     1039.77      996.52     27.43 o
   5   0  12      159.95      177.07     14.39 o
   6   0  12      245.75      225.71     15.51 o
   7   0  12      350.05      356.19     19.86 o
   8   0  12     3289.86     3085.31    105.60 o
   9   0  12        0.21       -2.70     12.09 o
  10   0  12       56.79       37.25     15.71 o
  11   0  12       37.88       59.06     18.15 o
  12   0  12       92.25      126.69     34.69 o
  13   0  12       29.67       17.32     25.50 o
 -15   1  12       16.41       19.53     15.20 o
 -14   1  12        1.60        9.91     11.82 o
 -13   1  12       37.37       62.17     13.41 o
 -12   1  12      154.41      165.76     16.40 o
 -11   1  12      269.83      289.15     18.90 o
 -10   1  12      511.49      505.55     22.16 o
  -9   1  12      150.51      131.19     10.79 o
  -8   1  12        0.74       -4.69      4.69 o
  -7   1  12      104.60       85.48      6.79 o
  -6   1  12      184.81      178.76      8.88 o
  -5   1  12      295.20      305.26     10.68 o
  -4   1  12      565.45      608.08     12.28 o
  -3   1  12     1772.26     1764.28     27.36 o
  -2   1  12       27.21       25.25      3.72 o
  -1   1  12      809.41      780.34     14.24 o
   0   1  12      611.08      680.41     13.13 o
   1   1  12      721.75      700.67     12.54 o
   2   1  12        3.81        0.97      2.37 o
   3   1  12       12.75       16.01      3.11 o
   4   1  12      159.20      147.49      5.62 o
   5   1  12       30.18       23.86      4.21 o
   6   1  12        7.68        7.56      4.87 o
   7   1  12      764.84      791.21     26.83 o
   8   1  12      113.72      129.24     11.74 o
   9   1  12       49.51       84.70     16.42 o
  10   1  12       33.30       31.46     16.59 o
  11   1  12      128.91      132.50     27.56 o
  12   1  12        0.82       11.51     13.84 o
  13   1  12       12.70       -2.03     18.20 o
 -15   2  12       19.34       42.18     15.70 o
 -14   2  12        3.96       -1.67     12.45 o
 -13   2  12        5.69      -11.59     11.59 o
 -12   2  12       12.52        6.49     15.61 o
 -11   2  12      122.51      102.72     14.40 o
 -10   2  12       26.67       13.38      8.26 o
  -9   2  12      152.20      148.07     12.48 o
  -8   2  12       39.54       42.82      6.34 o
  -7   2  12       48.78       51.74      5.81 o
  -6   2  12      126.31      118.29      6.65 o
  -5   2  12     1229.01     1138.64     21.19 o
  -4   2  12     4252.19     4332.64     64.85 o
  -3   2  12       35.46       36.63      4.15 o
  -2   2  12        0.04        4.39      3.44 o
  -1   2  12      263.01      279.33      9.09 o
   0   2  12      621.15      624.74     13.45 o
   1   2  12      117.43      124.33      7.00 o
   2   2  12        5.10        0.03      3.22 o
   3   2  12      337.56      341.34     10.08 o
   4   2  12       14.70        6.07      4.29 o
   5   2  12       53.29       46.94      6.35 o
   6   2  12      109.06      109.59      9.00 o
   7   2  12      284.06      293.95     17.27 o
   8   2  12       41.76       34.21     10.05 o
   9   2  12       22.65       29.80     11.02 o
  10   2  12        1.02       -0.55     12.11 o
  11   2  12        5.03       16.96     21.14 o
  12   2  12        8.91      -13.64     13.64 o
  13   2  12        7.67       -5.49     18.57 o
 -14   3  12        2.00      -21.82     24.93 o
 -13   3  12        0.98        6.97     13.97 o
 -12   3  12        2.85       -3.17     13.32 o
 -11   3  12        2.51       -0.31     15.69 o
 -10   3  12        6.54       16.25     10.28 o
  -9   3  12        8.82       17.64      8.13 o
  -8   3  12       86.67       82.05      8.79 o
  -7   3  12       40.70       40.77      7.17 o
  -6   3  12       24.33       23.89      5.62 o
  -5   3  12       69.88       61.46      6.17 o
  -4   3  12       22.67       20.44      4.50 o
  -3   3  12       53.53       52.72      6.85 o
  -2   3  12       27.00       27.19      4.94 o
  -1   3  12        5.43       -2.28      3.33 o
   0   3  12       24.39       28.99      4.48 o
   1   3  12       46.44       46.74      4.75 o
   2   3  12       44.39       44.10      4.69 o
   3   3  12       66.94       72.00      5.47 o
   4   3  12      208.89      188.28      9.89 o
   5   3  12      250.15      235.96     11.57 o
   6   3  12      263.21      282.71     27.78 o
   7   3  12      103.60      117.99     13.44 o
   8   3  12        0.61        4.65     11.15 o
   9   3  12        0.02       -8.65     14.50 o
  10   3  12       36.99       58.44     19.58 o
  11   3  12        1.37        1.84     20.57 o
  12   3  12        0.22       19.86     19.32 o
 -12   4  12       13.61       26.03     15.83 o
 -11   4  12       18.76       21.95     14.03 o
 -10   4  12        0.12       -9.00      9.96 o
  -9   4  12       22.54       28.82     10.62 o
  -8   4  12       76.44       75.78      9.52 o
  -7   4  12       63.89       43.99      8.25 o
  -6   4  12       40.21       41.50      7.30 o
  -5   4  12        4.90       -3.81      6.97 o
  -4   4  12       56.03       59.54      8.80 o
  -3   4  12       12.02       12.94      6.95 o
  -2   4  12       59.57       40.86      9.39 o
  -1   4  12        7.75        1.05      6.71 o
   0   4  12        0.06       -0.47      5.59 o
   1   4  12       28.42       37.34      7.66 o
   2   4  12       34.64       18.58      7.40 o
   3   4  12        0.06        2.53      6.18 o
   4   4  12      318.88      337.89     14.58 o
   5   4  12       37.02       66.05     10.44 o
   6   4  12       29.82       31.64     17.01 o
   7   4  12        0.67       -4.95     11.12 o
   8   4  12        0.15       -5.73     12.08 o
   9   4  12        3.55       -3.53     12.96 o
  10   4  12        0.10        1.29     17.73 o
  -9   5  12        5.67       -5.80     14.31 o
  -8   5  12        0.13       -0.91     13.41 o
  -7   5  12        7.49       27.92      9.90 o
  -6   5  12        2.31       13.37      8.83 o
  -5   5  12        0.97       -3.45     11.69 o
  -4   5  12        5.21       -6.58      6.58 o
  -3   5  12        1.78       -0.92     11.24 o
  -2   5  12        0.72        2.04      8.19 o
  -1   5  12        2.56        6.19      6.97 o
   0   5  12       13.93       12.45      7.76 o
   1   5  12        8.88        0.10      7.58 o
   2   5  12        0.25       -3.85      7.56 o
   3   5  12        9.90       14.46      8.81 o
   4   5  12        5.15       -1.88      8.43 o
   5   5  12       28.47       37.11     10.31 o
   6   5  12        3.93       -3.33     12.51 o
   7   5  12       12.96       21.27     14.32 o
  -4   6  12        1.90        1.86     14.26 o
  -3   6  12        1.50       14.38     14.43 o
  -2   6  12        0.24        6.57     10.86 o
  -1   6  12        3.47        0.99      8.20 o
   0   6  12        7.42       12.67      9.04 o
   1   6  12        1.89       14.53     10.94 o
   2   6  12        9.46       14.70     10.04 o
   3   6  12       11.70       17.70     20.24 o
 -15   1  13       16.82       27.41     15.78 o
 -14   1  13       21.90       13.29     13.80 o
 -13   1  13       14.88        9.83     10.57 o
 -12   1  13       16.62       10.31     10.51 o
 -11   1  13       29.43       15.24     11.35 o
 -10   1  13      287.75      296.37     19.21 o
  -9   1  13       91.57      112.28     10.21 o
  -8   1  13        0.39        3.69      5.02 o
  -7   1  13      114.29      104.93      7.83 o
  -6   1  13       16.70       16.45      5.07 o
  -5   1  13      130.54      129.89      6.23 o
  -4   1  13      773.66      833.34     15.50 o
  -3   1  13      523.94      567.51     12.68 o
  -2   1  13      368.56      418.98     11.92 o
  -1   1  13      784.27      751.63     14.13 o
   0   1  13      346.58      392.98     12.56 o
   1   1  13      248.77      260.49      7.63 o
   2   1  13      333.07      427.69      9.45 o
   3   1  13       27.17       33.98      4.79 o
   4   1  13        1.11        7.79      3.11 o
   5   1  13       23.36       23.61      4.30 o
   6   1  13        2.70        0.40      3.88 o
   7   1  13      520.12      495.44     18.96 o
   8   1  13        7.55       -1.18     10.70 o
   9   1  13       21.65       13.23      9.51 o
  10   1  13        5.98      -11.43     12.95 o
  11   1  13       59.06       71.92     20.92 o
  12   1  13       45.34       49.36     16.82 o
  13   1  13       13.30        1.79     20.69 o
 -15   2  13        0.01       19.71     30.28 o
 -14   2  13       10.14       23.22     13.62 o
 -13   2  13        1.85        1.59     11.79 o
 -12   2  13        0.73       -3.93     10.64 o
 -11   2  13        2.93        0.95      9.82 o
 -10   2  13       92.59      106.56     14.66 o
  -9   2  13       40.55       26.88      8.34 o
  -8   2  13      913.45     1003.73     25.41 o
  -7   2  13      160.48      174.61      8.71 o
  -6   2  13        0.01       -2.71      4.02 o
  -5   2  13        0.58       -1.43      4.35 o
  -4   2  13     3276.48     3233.04     50.04 o
  -3   2  13      270.45      238.04      8.27 o
  -2   2  13      785.69      783.93     17.18 o
  -1   2  13      323.93      290.63      8.09 o
   0   2  13      324.05      316.62     12.88 o
   1   2  13       53.78       51.75      4.62 o
   2   2  13       13.07       13.97      3.68 o
   3   2  13       34.04       44.19      5.09 o
   4   2  13      236.60      235.83      9.62 o
   5   2  13      433.67      434.77     16.37 o
   6   2  13      207.60      213.00     12.72 o
   7   2  13        0.01        5.94      8.65 o
   8   2  13       10.35       17.90      9.38 o
   9   2  13       63.79       59.14     14.53 o
  10   2  13       60.13       91.83     16.56 o
  11   2  13       21.34       40.68     18.11 o
  12   2  13        0.22        3.50     14.48 o
 -13   3  13        0.80        4.84     14.07 o
 -12   3  13        1.80       16.27     13.24 o
 -11   3  13       30.63       45.32     14.14 o
 -10   3  13       22.96       21.49      9.34 o
  -9   3  13        7.22        5.27      8.19 o
  -8   3  13      116.58       99.64      9.32 o
  -7   3  13       45.75       23.48      6.62 o
  -6   3  13        4.55       -2.61      5.69 o
  -5   3  13       34.12       30.85      5.59 o
  -4   3  13      318.12      298.71      9.87 o
  -3   3  13        3.25        2.39      4.69 o
  -2   3  13      114.10      129.35      6.40 o
  -1   3  13       16.62       12.85      3.85 o
   0   3  13       60.69       52.61      5.24 o
   1   3  13       79.26       93.61      5.72 o
   2   3  13        9.27       10.40      4.11 o
   3   3  13       13.84       11.24      4.64 o
   4   3  13      218.15      235.07     11.12 o
   5   3  13      146.03      135.26      9.84 o
   6   3  13        0.74       -3.48      8.11 o
   7   3  13        1.88        4.62     10.48 o
   8   3  13        9.82       10.54     11.54 o
   9   3  13        6.93        2.02     12.24 o
  10   3  13        8.78       15.09     23.87 o
  11   3  13       18.71       17.53     19.00 o
 -12   4  13       19.46       32.72     15.56 o
 -11   4  13       46.56       88.85     17.33 o
 -10   4  13        1.96       -4.63     16.46 o
  -9   4  13        4.27        9.28      9.74 o
  -8   4  13        4.84       17.83      9.29 o
  -7   4  13       15.76        5.52      6.84 o
  -6   4  13        8.59        9.24      8.33 o
  -5   4  13        0.12       -6.01      6.01 o
  -4   4  13       85.17       68.73      9.35 o
  -3   4  13       20.61       17.78      7.73 o
  -2   4  13       65.74       72.20      9.31 o
  -1   4  13       10.92        5.24      6.75 o
   0   4  13       70.54       72.11      8.15 o
   1   4  13       18.86       18.08      7.15 o
   2   4  13        3.16       -0.69      6.86 o
   3   4  13       14.76        7.98      6.77 o
   4   4  13       35.77       37.91      9.33 o
   5   4  13        3.37        4.20      8.51 o
   6   4  13       44.59       27.96     12.66 o
   7   4  13        3.63       17.55     11.89 o
   8   4  13        5.74       16.28     20.51 o
   9   4  13        9.42       28.06     15.07 o
  10   4  13        3.36      -17.20     22.46 o
  -9   5  13        1.12       -3.48     10.60 o
  -8   5  13       10.52       13.80      9.93 o
  -7   5  13        4.25        6.35      7.39 o
  -6   5  13       35.25       32.20      9.73 o
  -5   5  13        2.66       -0.62      6.51 o
  -4   5  13       29.01       27.57      8.33 o
  -3   5  13       34.70       23.03     14.75 o
  -2   5  13        0.93       -2.10      8.37 o
  -1   5  13        3.63        5.95      7.27 o
   0   5  13        0.64        0.44      7.73 o
   1   5  13        7.67        9.49      7.91 o
   2   5  13       39.43       40.83      9.43 o
   3   5  13        0.12        6.22      8.61 o
   4   5  13        9.74        7.87      9.07 o
   5   5  13       12.65        4.76      9.65 o
   6   5  13        3.60        7.36     10.59 o
   7   5  13        7.55       -1.39     13.77 o
  -4   6  13        0.57       -3.80     14.38 o
  -3   6  13        0.98       -3.99      9.39 o
  -2   6  13       12.17       25.35     12.11 o
  -1   6  13        6.38        3.68     11.12 o
   0   6  13        0.13        3.46     10.30 o
   1   6  13       14.63        0.66      9.66 o
   2   6  13       16.21        9.18      9.93 o
 -15   0  14        6.59       36.26     26.79 o
 -14   0  14        1.77        1.10     22.68 o
 -13   0  14        0.09      -18.18     18.18 o
 -12   0  14        1.65       -2.01     13.14 o
 -11   0  14        0.02       13.58     13.13 o
 -10   0  14       52.39       40.41     17.82 o
  -9   0  14      296.57      273.10     17.62 o
  -8   0  14        5.02        0.19      6.26 o
  -7   0  14      202.91      196.52     17.83 o
  -6   0  14     1370.21     1325.96     69.13 o
  -5   0  14     4606.54     4522.27     95.18 o
  -4   0  14      353.98      338.06     16.16 o
  -3   0  14      378.81      463.32     15.93 o
  -2   0  14        1.00        1.49      4.62 o
  -1   0  14     3585.72     3594.72     75.97 o
   0   0  14        0.08       -2.75      3.93 o
   1   0  14     1317.38     1377.36     39.55 o
   2   0  14      417.01      485.96     16.03 o
   3   0  14     1621.07     1586.08     45.64 o
   4   0  14      164.53      164.07     12.57 o
   5   0  14      662.25      635.21     25.44 o
   6   0  14      473.59      508.79     23.37 o
   7   0  14       15.52        3.06      8.56 o
   8   0  14     1016.46      915.80     44.70 o
   9   0  14       39.34       52.38     24.47 o
  10   0  14       10.68        7.98     14.07 o
  11   0  14       31.88      -12.63     20.76 o
  12   0  14       35.23       38.23     26.94 o
  13   0  14        5.36        2.49     27.94 o
 -15   1  14       17.45        3.44     23.89 o
 -14   1  14       28.54       39.58     16.33 o
 -13   1  14       17.08       29.35     11.69 o
 -12   1  14        0.45       -8.81      8.81 o
 -11   1  14       25.93       24.10     12.08 o
 -10   1  14        3.04       -0.32      8.17 o
  -9   1  14      263.97      293.45     19.08 o
  -8   1  14        2.68        4.21      5.45 o
  -7   1  14       34.50       40.01      6.32 o
  -6   1  14       21.45       21.19      5.08 o
  -5   1  14       31.51       27.23      4.87 o
  -4   1  14      545.31      575.83     13.67 o
  -3   1  14       69.84       55.27      4.99 o
  -2   1  14      380.71      418.43     10.67 o
  -1   1  14      374.13      401.58     12.16 o
   0   1  14      125.80      122.48      5.68 o
   1   1  14        5.44       11.07      3.17 o
   2   1  14      190.63      193.93      6.52 o
   3   1  14      740.96      728.59     14.51 o
   4   1  14        1.43       -3.39      3.39 o
   5   1  14        1.15       -0.15      4.43 o
   6   1  14       53.49       69.97      7.36 o
   7   1  14       44.65       56.43      9.20 o
   8   1  14      292.54      347.28     17.15 o
   9   1  14       62.05       35.08     10.92 o
  10   1  14        0.09       -9.71      9.71 o
  11   1  14        1.84        6.85     12.53 o
  12   1  14       21.82       18.36     15.31 o
  13   1  14       31.55       22.48     20.15 o
 -14   2  14        9.33       23.86     13.73 o
 -13   2  14        1.96        5.73     11.86 o
 -12   2  14        0.25      -10.07     10.07 o
 -11   2  14       58.90       44.51     12.20 o
 -10   2  14        3.03        5.35      8.04 o
  -9   2  14       41.19       37.14      8.62 o
  -8   2  14      410.39      388.01     15.24 o
  -7   2  14      105.82      122.77      7.65 o
  -6   2  14      153.51      140.77      7.67 o
  -5   2  14      351.54      339.47     11.27 o
  -4   2  14     1543.02     1539.02     26.94 o
  -3   2  14       51.41       40.30      5.23 o
  -2   2  14       85.96       97.73      5.36 o
  -1   2  14      336.29      329.76      9.01 o
   0   2  14      409.59      411.62     11.03 o
   1   2  14        3.21        3.53      3.58 o
   2   2  14       41.86       43.32      4.53 o
   3   2  14        1.89       -3.92      3.92 o
   4   2  14       22.13       17.45      4.96 o
   5   2  14       37.44       28.83      6.31 o
   6   2  14      214.76      202.05     12.79 o
   7   2  14      615.14      551.14     38.89 o
   8   2  14      142.69      179.85     15.82 o
   9   2  14        1.96       -0.47     11.59 o
  10   2  14       11.62        5.71     12.98 o
  11   2  14        3.74       -3.44     13.35 o
  12   2  14        5.46       10.50     25.11 o
 -13   3  14       25.41       10.97     14.97 o
 -12   3  14        4.91       -7.55     13.17 o
 -11   3  14       17.79       31.97     13.81 o
 -10   3  14        7.80        8.65      9.51 o
  -9   3  14       17.58       25.37      9.25 o
  -8   3  14        4.42       -2.49      6.22 o
  -7   3  14      254.15      258.78     12.45 o
  -6   3  14       24.99       23.48      6.35 o
  -5   3  14       77.41       86.77      7.14 o
  -4   3  14      159.40      176.84      8.51 o
  -3   3  14      439.02      457.93     11.94 o
  -2   3  14      285.69      287.18      9.37 o
  -1   3  14        7.12       -3.17      3.94 o
   0   3  14      167.19      163.78      8.09 o
   1   3  14      103.82      101.78      6.68 o
   2   3  14      216.65      230.39     13.39 o
   3   3  14      130.85      140.48      9.13 o
   4   3  14        6.72       12.15      6.48 o
   5   3  14        8.82        0.90      7.09 o
   6   3  14        8.41        7.92     10.16 o
   7   3  14        0.69        5.69     16.32 o
   8   3  14       19.00        9.06     11.77 o
   9   3  14        9.73        8.45     12.50 o
  10   3  14        0.02       17.37     16.62 o
  11   3  14       17.37       25.81     19.33 o
 -12   4  14       27.59       20.92     19.36 o
 -11   4  14       23.96       40.68     14.81 o
 -10   4  14       10.46       23.11     11.58 o
  -9   4  14        6.09        0.35     10.27 o
  -8   4  14        3.90       -5.72      9.05 o
  -7   4  14        1.25        2.90      6.90 o
  -6   4  14       51.09       34.52      7.90 o
  -5   4  14        0.49       -3.84      6.50 o
  -4   4  14       10.23       -6.93      6.93 o
  -3   4  14      140.33      139.29     11.73 o
  -2   4  14       49.83       57.24      9.28 o
  -1   4  14      258.99      287.09     15.19 o
   0   4  14       10.38        7.74      6.56 o
   1   4  14       12.98       14.37      7.40 o
   2   4  14        0.12       -1.86      7.32 o
   3   4  14       49.04       47.43      9.38 o
   4   4  14       10.99        4.03      8.19 o
   5   4  14       17.97       12.54      9.20 o
   6   4  14       34.15        7.25     18.40 o
   7   4  14        0.00        1.96     14.86 o
   8   4  14        1.48        9.39     18.00 o
   9   4  14       21.92       38.84     16.24 o
  -9   5  14        0.02        2.44     11.08 o
  -8   5  14        3.87        0.87     10.10 o
  -7   5  14        1.93        7.27      8.86 o
  -6   5  14       20.84       16.93      7.64 o
  -5   5  14       43.40       37.02      8.14 o
  -4   5  14       11.36       19.85      8.81 o
  -3   5  14        9.40       12.92      8.58 o
  -2   5  14        0.45       -5.86      8.05 o
  -1   5  14        0.88       -6.71      7.14 o
   0   5  14        2.02       -8.66      8.66 o
   1   5  14        4.18       13.05      9.69 o
   2   5  14        0.60        1.06      8.41 o
   3   5  14        1.41       -0.14      8.66 o
   4   5  14        3.18        3.73      9.01 o
   5   5  14        6.20        8.19      9.93 o
   6   5  14        3.87        8.41     10.86 o
   7   5  14        0.33       -9.32     13.57 o
  -3   6  14        3.94       -5.88     10.43 o
  -2   6  14        0.10       -5.32     11.21 o
  -1   6  14        7.99       -1.59     10.03 o
   0   6  14        1.75        4.77     10.84 o
   1   6  14        4.36        7.63      9.93 o
 -15   1  15        0.04      -13.35     13.35 o
 -14   1  15        0.13       -2.17     12.92 o
 -13   1  15       10.88       12.74     10.87 o
 -12   1  15       10.00        2.46     10.23 o
 -11   1  15       46.98       31.56     12.32 o
 -10   1  15       11.97       -4.97      8.53 o
  -9   1  15      174.17      166.07     11.90 o
  -8   1  15        1.85        0.24      5.50 o
  -7   1  15        1.07        2.16      6.71 o
  -6   1  15       19.30       12.54      4.86 o
  -5   1  15      253.75      266.57     10.81 o
  -4   1  15      131.84      139.99      7.38 o
  -3   1  15     1672.42     1651.63     28.28 o
  -2   1  15      513.26      504.73     12.13 o
  -1   1  15      254.08      294.01      8.94 o
   0   1  15      871.61      846.60     22.54 o
   1   1  15       14.84       15.12      3.61 o
   2   1  15     1425.73     1518.07     24.46 o
   3   1  15      457.59      475.23     12.37 o
   4   1  15      264.00      272.19      8.85 o
   5   1  15       34.55       25.01      5.77 o
   6   1  15        2.09        4.82      6.69 o
   7   1  15        0.01       20.30      7.95 o
   8   1  15      200.25      200.39     19.41 o
   9   1  15       59.19       78.53     17.17 o
  10   1  15        0.04       -8.68     10.85 o
  11   1  15        0.91        7.72     13.63 o
  12   1  15        0.62       -4.36     14.20 o
  13   1  15       34.77       -9.27     48.70 o
 -14   2  15        1.14       10.50     13.04 o
 -13   2  15       10.39       11.10     11.51 o
 -12   2  15       51.73       53.54     13.39 o
 -11   2  15       55.86       56.69     12.88 o
 -10   2  15       79.49       76.02     11.27 o
  -9   2  15       28.21       24.51      8.55 o
  -8   2  15       38.22       48.51      7.99 o
  -7   2  15       13.13        9.99      4.73 o
  -6   2  15        1.81        6.97      3.91 o
  -5   2  15      112.59      105.00      7.36 o
  -4   2  15      444.44      453.30     15.31 o
  -3   2  15      143.78      156.38      7.73 o
  -2   2  15        4.52       -0.50      3.22 o
  -1   2  15       19.26       15.88      3.93 o
   0   2  15      627.57      699.98     16.71 o
   1   2  15        4.05        4.13      3.77 o
   2   2  15        7.28        9.87      4.52 o
   3   2  15       69.40       92.95      6.71 o
   4   2  15      542.95      571.83     14.84 o
   5   2  15       44.59       33.51      7.94 o
   6   2  15      199.75      186.70     12.69 o
   7   2  15        0.50        9.83      8.99 o
   8   2  15       19.56       23.24     10.14 o
   9   2  15        4.42       -5.70     11.53 o
  10   2  15       69.95       77.67     16.90 o
  11   2  15       10.03        9.46     14.27 o
  12   2  15       69.67       96.18     23.78 o
 -13   3  15        8.57        3.33     14.73 o
 -12   3  15        8.87       26.46     15.04 o
 -11   3  15        5.39       -7.90     18.91 o
 -10   3  15        0.00        7.83      9.39 o
  -9   3  15       14.50       17.61     11.03 o
  -8   3  15       12.55        0.81      7.59 o
  -7   3  15      219.60      183.33     15.87 o
  -6   3  15      168.25      156.54      9.93 o
  -5   3  15      497.99      476.34     15.64 o
  -4   3  15     1131.59     1083.38     31.28 o
  -3   3  15      722.72      723.92     16.23 o
  -2   3  15      224.32      232.40      8.76 o
  -1   3  15        2.21        1.69      5.45 o
   0   3  15        0.51       -2.72      4.03 o
   1   3  15      652.33      679.47     18.46 o
   2   3  15        3.27        1.49      4.78 o
   3   3  15        0.53       -2.92      5.66 o
   4   3  15      168.50      172.66     16.13 o
   5   3  15      110.98      113.22     10.73 o
   6   3  15        1.16       -9.60     11.35 o
   7   3  15       14.56       14.05     11.52 o
   8   3  15       18.23       28.00     15.40 o
   9   3  15       14.91       -2.43     14.66 o
  10   3  15        1.52       -6.98     16.16 o
  11   3  15       25.40        5.61     18.85 o
 -12   4  15        6.85       19.59     16.48 o
 -11   4  15       30.49       44.39     15.46 o
 -10   4  15        1.95       15.40     11.69 o
  -9   4  15        5.82       10.98     10.53 o
  -8   4  15        1.17       -8.61      8.61 o
  -7   4  15        2.04       -3.32      7.13 o
  -6   4  15        1.62       -6.08      6.98 o
  -5   4  15       14.78        4.24      6.72 o
  -4   4  15       29.72       28.77      8.54 o
  -3   4  15       18.55       14.57      9.21 o
  -2   4  15        0.48       -3.02      7.55 o
  -1   4  15        5.87       -2.55      7.23 o
   0   4  15      143.50      139.05     10.43 o
   1   4  15        2.95       -6.30      6.30 o
   2   4  15      119.99       99.75     10.86 o
   3   4  15      154.31      160.43     13.04 o
   4   4  15       19.21       39.70      9.86 o
   5   4  15        0.24       -1.79      8.77 o
   6   4  15       52.16       14.55     17.74 o
   7   4  15        6.89       11.09     12.53 o
   8   4  15        2.55        6.12     18.00 o
   9   4  15        7.61       17.67     18.95 o
  -9   5  15        0.67        5.46     10.88 o
  -8   5  15       13.26       13.29     16.00 o
  -7   5  15        5.51        5.01      9.57 o
  -6   5  15        3.09        8.27     10.64 o
  -5   5  15        0.06       -4.12      7.19 o
  -4   5  15       34.87       23.35     10.39 o
  -3   5  15       34.54       33.26     14.78 o
  -2   5  15        0.71       -2.45      8.24 o
  -1   5  15        3.75        4.17      7.11 o
   0   5  15       12.72       18.18      8.65 o
   1   5  15       13.42       11.14      8.71 o
   2   5  15       10.77       25.56      9.28 o
   3   5  15        1.50       -4.60      9.15 o
   4   5  15        9.94       -5.62      9.12 o
   5   5  15       11.73       17.45     10.65 o
   6   5  15        0.11       -4.63     10.90 o
  -2   6  15        0.38       13.52      9.21 o
  -1   6  15        0.10       11.29     10.73 o
   0   6  15        2.43       10.17     10.99 o
 -15   0  16       14.03      -11.05     23.97 o
 -14   0  16        3.17      -20.67     20.67 o
 -13   0  16       35.88       17.51     22.53 o
 -12   0  16      257.01      202.72     38.56 o
 -11   0  16        0.17       -4.22     11.99 o
 -10   0  16      213.84      215.00     23.87 o
  -9   0  16      144.52      150.29     19.13 o
  -8   0  16       44.91       28.35      8.82 o
  -7   0  16       75.34       69.87     11.00 o
  -6   0  16       79.72       59.26     13.96 o
  -5   0  16      209.91      228.99     17.74 o
  -4   0  16      276.06      313.95     13.44 o
  -3   0  16      296.61      336.87     13.85 o
  -2   0  16      473.46      500.85     17.12 o
  -1   0  16      605.87      616.57     19.41 o
   0   0  16      719.63      698.45     30.61 o
   1   0  16     2124.12     2132.61     57.72 o
   2   0  16       33.93       64.72      9.35 o
   3   0  16      703.78      824.82     51.59 o
   4   0  16       31.47       35.43      9.12 o
   5   0  16      511.62      508.83     23.27 o
   6   0  16        6.00        1.07      7.87 o
   7   0  16       27.42        7.59     13.49 o
   8   0  16        5.46       27.12     13.65 o
   9   0  16        9.24       -5.07     12.49 o
  10   0  16       11.90        6.09     14.37 o
  11   0  16      103.76      180.99     39.80 o
  12   0  16       72.91       85.16     33.87 o
  13   0  16       23.39       21.58     29.71 o
 -15   1  16       37.24       26.60     19.01 o
 -14   1  16       70.12       78.34     17.89 o
 -13   1  16       52.67       56.93     14.09 o
 -12   1  16       56.04       37.45     12.03 o
 -11   1  16       53.24       24.95     15.62 o
 -10   1  16       15.40       23.88      9.92 o
  -9   1  16      104.74      115.16     11.37 o
  -8   1  16        1.92       -5.33      6.32 o
  -7   1  16       21.67       23.07      6.59 o
  -6   1  16        7.14        5.86      4.83 o
  -5   1  16       36.99       42.59      5.17 o
  -4   1  16      120.93      137.06      7.08 o
  -3   1  16      931.40      904.32     18.25 o
  -2   1  16      958.65      917.47     21.72 o
  -1   1  16     2047.35     2037.84     34.20 o
   0   1  16      332.07      331.60     10.39 o
   1   1  16      167.67      159.97      8.28 o
   2   1  16       59.63       63.70      5.23 o
   3   1  16       15.10       24.94      4.33 o
   4   1  16      118.10      128.54     11.63 o
   5   1  16       51.94       54.77      6.94 o
   6   1  16       45.88       39.70      8.45 o
   7   1  16       96.10       78.16     10.40 o
   8   1  16        5.88        5.38      9.25 o
   9   1  16        4.30        7.75     11.47 o
  10   1  16       15.60        7.57     14.42 o
  11   1  16       25.36       18.91     14.63 o
  12   1  16        0.46       -0.23     20.05 o
 -14   2  16       11.92       17.71     13.16 o
 -13   2  16        0.51       -5.65     11.93 o
 -12   2  16        8.14       31.72     12.58 o
 -11   2  16        3.38       -9.78      9.78 o
 -10   2  16       46.89       61.24     18.54 o
  -9   2  16       68.91       87.73     10.62 o
  -8   2  16       10.73        5.74      7.84 o
  -7   2  16        1.47        1.59      4.56 o
  -6   2  16       38.59       31.99      5.91 o
  -5   2  16      134.86      120.18      7.69 o
  -4   2  16      184.23      209.42     13.04 o
  -3   2  16       13.16       16.03      4.70 o
  -2   2  16       25.98       25.54      4.26 o
  -1   2  16       67.93       76.83      5.43 o
   0   2  16      251.68      264.63      9.21 o
   1   2  16      295.82      297.90      9.39 o
   2   2  16      579.40      587.23     14.76 o
   3   2  16        8.17        3.47      4.56 o
   4   2  16       10.68       19.00      6.06 o
   5   2  16      553.50      524.38     19.30 o
   6   2  16        3.96        4.11      8.40 o
   7   2  16      149.11      129.74     13.92 o
   8   2  16       46.47       35.70     11.12 o
   9   2  16       49.35       38.59     13.45 o
  10   2  16        0.30       28.93     14.60 o
  11   2  16        1.00       -0.27     14.37 o
  12   2  16       10.27      -11.36     24.97 o
 -13   3  16        9.99       10.12     15.15 o
 -12   3  16       30.29       36.97     15.68 o
 -11   3  16       16.01       19.72     13.49 o
 -10   3  16        1.13       -9.99      9.99 o
  -9   3  16       13.43        4.12     10.69 o
  -8   3  16       58.06       78.82     10.64 o
  -7   3  16       16.38        7.46      7.10 o
  -6   3  16      177.16      161.79     11.20 o
  -5   3  16       72.47       67.10      7.78 o
  -4   3  16       23.42       35.67      6.58 o
  -3   3  16       13.45        3.34      4.92 o
  -2   3  16       13.60       15.87      4.97 o
  -1   3  16      103.48      105.82      7.29 o
   0   3  16       22.77       14.57      5.14 o
   1   3  16        0.40        6.26      4.67 o
   2   3  16       60.63       73.89      7.84 o
   3   3  16       46.69       37.97      8.04 o
   4   3  16        3.55        0.97      8.17 o
   5   3  16      158.49      154.39     13.60 o
   6   3  16       39.14       22.57     11.34 o
   7   3  16        6.76        1.57     10.92 o
   8   3  16        7.22       -4.24     11.39 o
   9   3  16        1.48       -3.50     15.24 o
  10   3  16        2.11       -5.22     16.85 o
  11   3  16       22.69       22.58     19.88 o
 -11   4  16        9.46       24.80     14.68 o
 -10   4  16        5.37       -1.31     15.35 o
  -9   4  16        0.02       -3.44     10.57 o
  -8   4  16        1.12       -4.55      9.33 o
  -7   4  16        0.73       -7.83      8.38 o
  -6   4  16      128.74      127.39     14.13 o
  -5   4  16       42.46       63.98      8.68 o
  -4   4  16       57.05       52.85      8.43 o
  -3   4  16      123.53      141.50     19.59 o
  -2   4  16       10.93       15.27      8.10 o
  -1   4  16       87.59       65.04     10.04 o
   0   4  16        6.99       -5.89      7.32 o
   1   4  16        0.01       -5.33      6.74 o
   2   4  16       15.47       13.14      8.32 o
   3   4  16        0.07       -6.92      7.93 o
   4   4  16      123.83      154.73     13.92 o
   5   4  16       20.97       27.10     10.19 o
   6   4  16        0.10        8.57     13.95 o
   7   4  16        4.16        0.91     12.65 o
   8   4  16        0.55       -2.67     12.96 o
   9   4  16        1.29      -16.70     17.24 o
  -9   5  16        2.33       -3.95     19.78 o
  -8   5  16        3.56       -0.43     10.71 o
  -7   5  16        1.81        1.02      9.92 o
  -6   5  16       11.08       19.60     10.11 o
  -5   5  16        7.62       23.49      9.82 o
  -4   5  16        1.65       -2.16     14.70 o
  -3   5  16        1.42       -4.47      8.78 o
  -2   5  16       23.11       20.69      9.81 o
  -1   5  16        1.51        4.28      9.00 o
   0   5  16        1.25       -5.55      8.28 o
   1   5  16        3.23       -8.20      8.20 o
   2   5  16       37.26       22.74      9.91 o
   3   5  16       11.99       32.64     10.30 o
   4   5  16        0.18       -2.24      9.72 o
   5   5  16        3.42       11.39     10.65 o
   6   5  16        2.91      -10.72     13.15 o
 -15   1  17        0.05        8.06     15.32 o
 -14   1  17        0.79       16.03     14.31 o
 -13   1  17        0.39       -3.98     11.67 o
 -12   1  17       13.17       -8.61     10.43 o
 -11   1  17      162.36      166.17     19.19 o
 -10   1  17       76.00       99.55     24.60 o
  -9   1  17      206.51      194.23     13.84 o
  -8   1  17       75.98       61.20      9.65 o
  -7   1  17       82.01       91.76      9.24 o
  -6   1  17      117.16      147.05      8.53 o
  -5   1  17      406.16      412.08     11.59 o
  -4   1  17       90.74      118.74      6.90 o
  -3   1  17      119.06      142.88      8.26 o
  -2   1  17      140.67      152.59      7.60 o
  -1   1  17      102.30      104.08      5.79 o
   0   1  17      146.61      127.99      7.09 o
   1   1  17        0.91        5.23      3.53 o
   2   1  17       22.81       19.15      4.38 o
   3   1  17        3.58        3.92      3.85 o
   4   1  17      144.83      148.38     10.45 o
   5   1  17      202.40      190.33     10.86 o
   6   1  17        8.15       18.47      7.73 o
   7   1  17        6.63        5.48     10.71 o
   8   1  17        6.93        1.31      9.35 o
   9   1  17        5.76      -10.29     11.84 o
  10   1  17        7.19        4.06     12.96 o
  11   1  17       12.59        0.45     14.10 o
  12   1  17        9.13       23.45     35.67 o
 -14   2  17        0.71      -12.02     12.02 o
 -13   2  17        0.51        4.07     12.25 o
 -12   2  17        4.08        7.62     11.58 o
 -11   2  17        0.16       -6.71     10.52 o
 -10   2  17      101.71       86.17     16.77 o
  -9   2  17        0.09        0.25      7.44 o
  -8   2  17       27.22       50.30     10.08 o
  -7   2  17       13.77        8.74      5.58 o
  -6   2  17        1.43       -2.69      5.03 o
  -5   2  17        0.01       -0.94      4.52 o
  -4   2  17      716.19      709.75     16.23 o
  -3   2  17      139.12      138.34      7.24 o
  -2   2  17      532.47      533.20     12.39 o
  -1   2  17       10.02        0.00      3.76 o
   0   2  17      190.82      174.25      9.79 o
   1   2  17      263.87      278.47      9.35 o
   2   2  17      496.26      514.62     13.61 o
   3   2  17      595.76      565.17     14.96 o
   4   2  17      567.83      554.71     19.36 o
   5   2  17       42.24       25.93      8.16 o
   6   2  17      121.25      126.45     22.72 o
   7   2  17      101.42      105.05     22.95 o
   8   2  17       21.95        8.42     12.09 o
   9   2  17       11.60       13.90     13.46 o
  10   2  17       14.93        7.64     13.59 o
  11   2  17        5.83       -8.17     16.49 o
  12   2  17        6.92       -7.37     18.44 o
 -13   3  17        4.38       -6.31     14.53 o
 -12   3  17       11.01       16.83     15.03 o
 -11   3  17       15.46       14.31     13.47 o
 -10   3  17        7.77       -2.63     16.45 o
  -9   3  17        9.62        8.88      9.74 o
  -8   3  17        3.97       17.01      8.53 o
  -7   3  17       32.49       27.44      9.02 o
  -6   3  17      718.83      688.78     20.34 o
  -5   3  17       98.22       97.27      8.80 o
  -4   3  17      265.12      276.29     12.18 o
  -3   3  17      397.52      375.60     17.83 o
  -2   3  17       69.44       57.99      8.09 o
  -1   3  17        2.19        3.55      5.34 o
   0   3  17       13.42       12.01      4.85 o
   1   3  17      452.20      451.62     13.86 o
   2   3  17      120.29      104.64     12.20 o
   3   3  17       10.77        5.76      7.66 o
   4   3  17       26.32       36.61      9.61 o
   5   3  17        0.96       14.03     11.30 o
   6   3  17       15.05        6.39     18.04 o
   7   3  17       28.79       27.70     13.21 o
   8   3  17        1.10        5.63     12.84 o
   9   3  17        1.93       -3.07     15.66 o
  10   3  17       31.75       26.75     19.15 o
 -11   4  17        1.10        1.05     13.84 o
 -10   4  17        0.01       -7.86     11.15 o
  -9   4  17       11.15        1.93     12.93 o
  -8   4  17        1.45        1.93      9.22 o
  -7   4  17       18.67       14.15     14.89 o
  -6   4  17        3.74        2.01     10.01 o
  -5   4  17        0.32        1.74      6.96 o
  -4   4  17        3.69       15.10      8.94 o
  -3   4  17        0.03       -7.47      7.47 o
  -2   4  17       16.58       31.12      8.91 o
  -1   4  17        4.67        5.29      8.00 o
   0   4  17      109.60      104.02     11.50 o
   1   4  17        0.46       -1.11      6.87 o
   2   4  17       35.10        9.85     11.02 o
   3   4  17       46.02       47.33     10.44 o
   4   4  17      135.91      119.49     16.48 o
   5   4  17       28.07       24.23     10.58 o
   6   4  17        0.35       12.17     12.02 o
   7   4  17        4.16       -2.91     12.98 o
   8   4  17       13.62       17.94     14.50 o
   9   4  17        0.05       -4.92     21.15 o
  -8   5  17       12.34       15.90     11.59 o
  -7   5  17       12.05        1.10     10.05 o
  -6   5  17        1.10       20.98      9.79 o
  -5   5  17        2.50        2.00     10.11 o
  -4   5  17        2.82       -1.63      9.47 o
  -3   5  17        4.69       17.18      9.38 o
  -2   5  17       15.95       31.86     10.28 o
  -1   5  17       37.47       35.31      9.14 o
   0   5  17        0.30       -6.20      8.35 o
   1   5  17        0.78        0.73      9.01 o
   2   5  17        1.42        5.62      9.49 o
   3   5  17        9.99       -1.59      9.58 o
   4   5  17        0.31       11.21     10.25 o
   5   5  17        6.82        1.63     12.04 o
   6   5  17       14.03       -1.16     18.32 o
 -15   0  18        0.21       -6.98     23.87 o
 -14   0  18       42.03       32.15     27.08 o
 -13   0  18      114.65      118.79     33.44 o
 -12   0  18      143.98      195.77     36.79 o
 -11   0  18        0.45       -5.60     13.26 o
 -10   0  18       29.65       36.52     15.10 o
  -9   0  18      239.02      228.26     22.60 o
  -8   0  18      114.96      107.20     15.08 o
  -7   0  18       99.78      109.63     19.67 o
  -6   0  18       94.40      124.75     12.87 o
  -5   0  18      110.91      116.62     10.08 o
  -4   0  18       35.43       16.72      7.69 o
  -3   0  18     1764.47     1704.15     41.64 o
  -2   0  18     1473.57     1478.92     37.22 o
  -1   0  18      237.55      236.56     19.99 o
   0   0  18      797.69      777.87     27.68 o
   1   0  18       26.99        9.00      6.97 o
   2   0  18      587.02      576.23     18.16 o
   3   0  18      418.25      381.37     24.55 o
   4   0  18      148.38      136.63     14.34 o
   5   0  18      194.44      219.78     16.71 o
   6   0  18        7.05       -4.27     11.26 o
   7   0  18       58.26       47.58     14.43 o
   8   0  18       31.03       18.82     21.41 o
   9   0  18      180.83      218.79     25.88 o
  10   0  18        1.82       17.63     20.43 o
  11   0  18       21.18      -15.64     22.34 o
  12   0  18        0.65      -24.21     24.21 o
 -15   1  18       31.48       25.28     16.78 o
 -14   1  18       24.18       51.42     16.21 o
 -13   1  18       13.17       -5.94     15.05 o
 -12   1  18        6.72        2.69     13.62 o
 -11   1  18      334.71      350.24     24.77 o
 -10   1  18       56.70       66.97     22.71 o
  -9   1  18       24.59       26.05      9.73 o
  -8   1  18       27.08       12.07      7.13 o
  -7   1  18     1214.55     1181.27     30.69 o
  -6   1  18      317.34      362.88     13.52 o
  -5   1  18       77.25       79.98      6.71 o
  -4   1  18       35.89       27.72      5.08 o
  -3   1  18       18.47       15.48      4.45 o
  -2   1  18      264.94      273.55     10.14 o
  -1   1  18      151.57      166.33      7.49 o
   0   1  18      572.17      550.60     13.45 o
   1   1  18       29.60       20.53      4.94 o
   2   1  18       73.81       87.54      7.30 o
   3   1  18      141.67      143.52      7.49 o
   4   1  18      313.86      337.95     12.60 o
   5   1  18      201.16      187.73     12.48 o
   6   1  18     1037.61     1064.54     30.47 o
   7   1  18       39.12       37.87      9.44 o
   8   1  18        4.74       10.38      9.69 o
   9   1  18        0.23       -2.78     11.57 o
  10   1  18       18.42       28.96     14.29 o
  11   1  18        1.54       13.99     14.64 o
  12   1  18       29.71       54.32     23.27 o
 -14   2  18       41.77       32.84     14.69 o
 -13   2  18       23.12       42.99     13.84 o
 -12   2  18       10.44        2.85     12.06 o
 -11   2  18       47.21       56.53     13.33 o
 -10   2  18      103.43       93.61     13.75 o
  -9   2  18       29.60       41.09      9.40 o
  -8   2  18        4.25       17.55      8.17 o
  -7   2  18       63.91       69.52      8.53 o
  -6   2  18      129.73      121.72     10.20 o
  -5   2  18      524.64      528.42     14.16 o
  -4   2  18       60.53       69.51      8.43 o
  -3   2  18      124.62      135.42      7.49 o
  -2   2  18       10.45        5.97      4.30 o
  -1   2  18        7.96        8.11      4.02 o
   0   2  18       39.75       30.62      5.71 o
   1   2  18      253.22      250.78     10.25 o
   2   2  18      268.93      246.19     10.36 o
   3   2  18      278.75      250.21     12.01 o
   4   2  18        0.59       13.94      7.17 o
   5   2  18      236.80      200.75     13.30 o
   6   2  18       55.13       50.07     11.09 o
   7   2  18        2.94       -1.39      8.84 o
   8   2  18        0.29       -8.30     11.78 o
   9   2  18       30.10        7.79     13.34 o
  10   2  18        0.00       14.51     14.84 o
  11   2  18        4.15       -8.87     16.48 o
 -13   3  18       34.32       38.01     29.31 o
 -12   3  18        0.59       -3.94     13.10 o
 -11   3  18        0.81       -7.06     12.02 o
 -10   3  18       32.56       32.44     13.55 o
  -9   3  18       37.56       71.16     10.95 o
  -8   3  18       60.09       64.11     21.56 o
  -7   3  18       11.03       17.54      8.59 o
  -6   3  18       37.16       47.31      7.95 o
  -5   3  18       65.10       72.68      8.45 o
  -4   3  18       29.14       32.39      6.82 o
  -3   3  18       16.14       12.46      6.78 o
  -2   3  18        2.50       -2.31      6.48 o
  -1   3  18       52.65       53.82      7.92 o
   0   3  18        2.85       -3.14      7.67 o
   1   3  18        6.68       13.16      6.87 o
   2   3  18      168.50      145.26     12.43 o
   3   3  18       27.45       23.29      8.72 o
   4   3  18       35.15       48.30     11.30 o
   5   3  18       16.26       22.66     11.06 o
   6   3  18        4.76       18.36     13.25 o
   7   3  18        3.15        1.52     15.82 o
   8   3  18        4.52        3.50     12.92 o
   9   3  18        7.02       15.72     17.13 o
  10   3  18        8.68       14.12     19.10 o
 -11   4  18        5.26       -5.08     14.10 o
 -10   4  18        2.00        5.91     13.37 o
  -9   4  18        3.84       -0.47     10.39 o
  -8   4  18        5.32       11.46     10.10 o
  -7   4  18        0.19       17.74     11.75 o
  -6   4  18       34.42       44.37     10.38 o
  -5   4  18       10.54       -6.29      8.45 o
  -4   4  18        6.96        4.83      8.63 o
  -3   4  18        0.00       -3.68      7.92 o
  -2   4  18        2.44       -6.50      7.75 o
  -1   4  18        1.61       -1.73      7.93 o
   0   4  18        1.15       -3.62      7.84 o
   1   4  18        0.47        5.35      7.41 o
   2   4  18        0.03        0.28      8.49 o
   3   4  18       46.23       53.49     13.34 o
   4   4  18      110.44      108.29     15.37 o
   5   4  18       87.27      106.48     18.54 o
   6   4  18       23.44       13.77     12.87 o
   7   4  18        1.65        0.75     12.84 o
   8   4  18        8.16       40.63     16.50 o
  -8   5  18        7.26       13.13     11.29 o
  -7   5  18        4.83        1.39     10.40 o
  -6   5  18        0.52        0.79      9.08 o
  -5   5  18        3.14        2.12     10.69 o
  -4   5  18        0.56        3.31      9.37 o
  -3   5  18        2.12       -0.70      9.19 o
  -2   5  18        8.77        0.76      7.73 o
  -1   5  18        0.05       -2.82      7.94 o
   0   5  18        2.36       -8.64      8.64 o
   1   5  18       14.41       26.02     10.17 o
   2   5  18       33.95       28.05     10.50 o
   3   5  18        2.28        3.41      9.70 o
   4   5  18        3.28       -6.59      9.93 o
   5   5  18        0.14        2.57     12.35 o
 -15   1  19        3.54       10.42     16.08 o
 -14   1  19        2.01        3.11     13.59 o
 -13   1  19        9.20        9.69     11.72 o
 -12   1  19       21.92       27.71     12.19 o
 -11   1  19        0.25        5.00     11.96 o
 -10   1  19      106.83      149.53     17.60 o
  -9   1  19        9.16        8.98     10.08 o
  -8   1  19        3.01        0.20      7.35 o
  -7   1  19       13.21       14.00      7.12 o
  -6   1  19       67.91       68.35      7.73 o
  -5   1  19        0.08       -2.86      4.42 o
  -4   1  19      203.60      202.34     11.73 o
  -3   1  19      199.06      193.13      9.04 o
  -2   1  19       65.78       60.50      6.22 o
  -1   1  19       95.89      112.85      6.81 o
   0   1  19      239.33      257.72      9.03 o
   1   1  19       51.07       53.73      6.14 o
   2   1  19       93.94       85.80      6.64 o
   3   1  19      157.03      145.83      8.38 o
   4   1  19      231.80      231.00     11.83 o
   5   1  19       74.00       73.97     10.12 o
   6   1  19      304.23      323.37     16.74 o
   7   1  19       13.09        6.94      9.45 o
   8   1  19       60.27       44.65     13.80 o
   9   1  19       11.96       28.97     13.30 o
  10   1  19        4.21        8.41     14.21 o
  11   1  19       20.47       -2.18     14.81 o
  12   1  19        6.14       33.19     22.19 o
 -14   2  19        0.34       13.76     13.96 o
 -13   2  19       11.14       -6.22     13.76 o
 -12   2  19       71.10      111.26     15.98 o
 -11   2  19        9.22       15.40     15.29 o
 -10   2  19      114.57      101.69     14.58 o
  -9   2  19       54.81       62.40     10.61 o
  -8   2  19       13.60       11.52      7.74 o
  -7   2  19        0.11       -3.30      7.09 o
  -6   2  19       62.67       65.63      7.35 o
  -5   2  19        0.04        2.40      5.22 o
  -4   2  19       67.71       77.96      6.74 o
  -3   2  19        4.46       11.87      4.84 o
  -2   2  19        0.15        3.04      4.08 o
  -1   2  19       47.45       46.87      5.31 o
   0   2  19       24.55       25.84      4.74 o
   1   2  19      168.88      164.53      8.89 o
   2   2  19      107.78       96.28      7.69 o
   3   2  19       89.61       92.77      8.97 o
   4   2  19        0.06       -6.60      6.60 o
   5   2  19      203.77      200.30     15.52 o
   6   2  19       11.26       -7.22      9.03 o
   7   2  19        9.35       16.39     10.10 o
   8   2  19       11.29       11.62     14.45 o
   9   2  19       62.66       76.86     17.43 o
  10   2  19       21.23        3.90     17.78 o
  11   2  19       11.37      -10.65     16.91 o
 -13   3  19        1.00        3.12     15.21 o
 -12   3  19        0.26       -2.10     13.69 o
 -11   3  19        0.05       -9.82     21.54 o
 -10   3  19       46.74       47.28     14.75 o
  -9   3  19       65.59       53.45     12.01 o
  -8   3  19       59.61       54.48     11.44 o
  -7   3  19       55.63       60.01     10.00 o
  -6   3  19      811.49      794.72     25.56 o
  -5   3  19        6.31       11.98      6.70 o
  -4   3  19      195.09      197.39     11.21 o
  -3   3  19        1.38        4.72      5.91 o
  -2   3  19       56.23       59.17      9.68 o
  -1   3  19        7.28        2.50      6.30 o
   0   3  19        1.83       -1.38      6.45 o
   1   3  19       19.78       17.80      7.37 o
   2   3  19      351.29      329.95     15.44 o
   3   3  19      112.65      119.38     18.51 o
   4   3  19        4.01       -1.21     10.53 o
   5   3  19       43.74       38.30     12.03 o
   6   3  19       19.97        5.02     11.38 o
   7   3  19        1.92        0.70     12.18 o
   8   3  19        0.76      -11.93     15.73 o
   9   3  19        0.59       23.07     19.24 o
  10   3  19        0.02       -0.28     18.29 o
 -11   4  19        2.04      -10.05     13.59 o
 -10   4  19        3.12       -7.58     13.24 o
  -9   4  19        4.22       21.38     10.93 o
  -8   4  19        0.02       -9.64      9.64 o
  -7   4  19        0.05      -10.00     10.00 o
  -6   4  19       62.47       25.48     11.04 o
  -5   4  19        8.84        2.55      9.19 o
  -4   4  19        8.94        0.34      8.18 o
  -3   4  19        0.01       -1.82      7.84 o
  -2   4  19       14.95        8.62      8.82 o
  -1   4  19        7.25       -2.65      6.92 o
   0   4  19       26.07       20.53     10.46 o
   1   4  19        4.39        9.77      7.80 o
   2   4  19        0.13       -6.21     11.92 o
   3   4  19        0.12       -8.27      8.27 o
   4   4  19       27.46       42.72     10.78 o
   5   4  19        8.08        8.95     10.00 o
   6   4  19       23.92       22.32     13.98 o
   7   4  19        1.05      -11.25     14.49 o
   8   4  19        0.67        1.06     14.64 o
  -8   5  19       20.57       34.64     12.36 o
  -7   5  19       16.68       36.97     13.95 o
  -6   5  19        0.21        6.50     11.28 o
  -5   5  19        1.88       -3.10     10.39 o
  -4   5  19        8.61       -7.60      9.27 o
  -3   5  19        9.50       26.19     10.95 o
  -2   5  19       27.20       24.08      9.04 o
  -1   5  19        2.83        5.41      8.22 o
   0   5  19        7.29       -4.01      9.23 o
   1   5  19        0.47        8.25     10.00 o
   2   5  19        0.46       -9.03     11.84 o
   3   5  19        0.76       -5.56      9.87 o
   4   5  19       16.13       18.03     11.99 o
   5   5  19        0.57        5.83     11.64 o
 -15   0  20        2.45        9.86     25.98 o
 -14   0  20        0.33      -20.95     22.82 o
 -13   0  20       44.39       12.44     23.20 o
 -12   0  20       51.32       39.23     25.88 o
 -11   0  20      189.80      212.21     25.52 o
 -10   0  20        0.01       -2.82     12.91 o
  -9   0  20       18.94       37.89     20.14 o
  -8   0  20       30.40       52.22     14.69 o
  -7   0  20       31.84       63.70     15.21 o
  -6   0  20      960.73      946.41     42.72 o
  -5   0  20      121.47      159.95     18.27 o
  -4   0  20      131.72      138.30     12.46 o
  -3   0  20      110.82      131.07     27.95 o
  -2   0  20      112.40      135.39     19.12 o
  -1   0  20     1070.38     1077.13     35.38 o
   0   0  20        9.49       20.10      8.01 o
   1   0  20      809.15      826.94     30.34 o
   2   0  20        0.10       -2.28      5.29 o
   3   0  20      103.66       92.98     11.96 o
   4   0  20        1.72       -5.23     11.48 o
   5   0  20      334.03      314.35     23.24 o
   6   0  20      119.70      119.38     19.55 o
   7   0  20      250.54      317.61     33.66 o
   8   0  20        6.40       -1.91     20.74 o
   9   0  20        7.22       -3.54     14.81 o
  10   0  20       37.83       10.62     23.44 o
  11   0  20       34.93       61.72     31.10 o
  12   0  20       99.76       91.57     38.80 o
 -14   1  20        5.31       14.70     14.21 o
 -13   1  20        0.64       -3.81     11.38 o
 -12   1  20        0.15       -4.27     11.12 o
 -11   1  20        1.44        7.52     12.15 o
 -10   1  20       47.40       39.57     13.25 o
  -9   1  20        2.47       -8.77      8.77 o
  -8   1  20      115.74      130.99     17.30 o
  -7   1  20      245.23      264.29     14.17 o
  -6   1  20       96.23      102.41      8.87 o
  -5   1  20       37.52       37.01      5.99 o
  -4   1  20        3.92       -1.55      4.75 o
  -3   1  20       15.66       23.19      5.46 o
  -2   1  20       13.36       17.38      5.51 o
  -1   1  20       14.57       15.34      4.65 o
   0   1  20      205.89      224.79      8.45 o
   1   1  20        8.60        8.70      3.87 o
   2   1  20       19.36       21.75      5.18 o
   3   1  20      261.35      266.45     10.31 o
   4   1  20      682.72      713.28     26.31 o
   5   1  20      660.96      636.97     28.24 o
   6   1  20      315.14      340.23     18.75 o
   7   1  20       15.08       21.91     12.85 o
   8   1  20       11.65       -3.22     11.76 o
   9   1  20       57.41       91.30     17.52 o
  10   1  20       14.67       13.54     14.94 o
  11   1  20        0.31        2.05     14.67 o
 -14   2  20        8.93       -1.60     13.04 o
 -13   2  20        2.71       -0.84     12.54 o
 -12   2  20       16.27       14.13     12.16 o
 -11   2  20        6.85       -0.63     10.81 o
 -10   2  20       18.59       16.31     10.99 o
  -9   2  20       88.88       72.36     12.17 o
  -8   2  20        0.83        9.56      8.74 o
  -7   2  20       19.25       11.72      8.50 o
  -6   2  20      175.87      176.02     12.79 o
  -5   2  20       36.57       44.75      6.67 o
  -4   2  20        0.67        4.03      4.73 o
  -3   2  20      117.18      119.36      7.62 o
  -2   2  20        0.34       -2.37      4.12 o
  -1   2  20       77.46       81.33      6.34 o
   0   2  20       28.94       33.28      6.56 o
   1   2  20      243.84      224.60     10.86 o
   2   2  20       91.24      113.11      8.33 o
   3   2  20       25.07       20.52      6.72 o
   4   2  20        1.62       -5.51      6.79 o
   5   2  20        0.98       14.02      9.07 o
   6   2  20       59.31       54.83     11.57 o
   7   2  20        4.95       -6.62      9.60 o
   8   2  20        0.08        9.43     12.39 o
   9   2  20        1.22       10.68     13.36 o
  10   2  20        1.13       -2.60     16.75 o
  11   2  20        7.17       24.25     22.72 o
 -13   3  20       29.18       31.27     17.02 o
 -12   3  20        0.03      -12.69     14.36 o
 -11   3  20       24.28       20.68     14.02 o
 -10   3  20        1.92       -9.21     15.97 o
  -9   3  20        0.95       10.41     10.45 o
  -8   3  20        3.14       -3.72      9.90 o
  -7   3  20       31.61       26.41      9.14 o
  -6   3  20       94.86      134.97     16.27 o
  -5   3  20       19.29       13.01      9.03 o
  -4   3  20        0.60       -5.66      6.60 o
  -3   3  20      143.09      147.91     11.34 o
  -2   3  20       68.47       75.52     11.15 o
  -1   3  20       28.31       32.33      8.57 o
   0   3  20        1.60        4.74      6.29 o
   1   3  20       32.46       21.24      7.68 o
   2   3  20       36.85       24.24      8.00 o
   3   3  20      113.76      109.67     12.50 o
   4   3  20        1.00       10.00      8.82 o
   5   3  20       59.79       67.20     18.04 o
   6   3  20       13.17       39.23     13.33 o
   7   3  20        0.32        0.85     17.70 o
   8   3  20        1.14       -2.86     16.42 o
   9   3  20       13.39       11.83     17.86 o
 -11   4  20        0.04       14.69     15.43 o
 -10   4  20       12.98       16.56     15.14 o
  -9   4  20       15.02        1.99     13.08 o
  -8   4  20       54.52       42.47     12.45 o
  -7   4  20        0.70       -5.58     10.80 o
  -6   4  20        0.02        6.03      9.36 o
  -5   4  20       75.72       85.25     12.56 o
  -4   4  20       26.22       -3.58     10.77 o
  -3   4  20       49.74       30.37      9.84 o
  -2   4  20        5.68       -1.37      8.46 o
  -1   4  20       14.00       17.36      7.86 o
   0   4  20       27.49       32.85      8.92 o
   1   4  20        9.07       13.95      8.04 o
   2   4  20        0.45       -0.68      8.68 o
   3   4  20       12.53       15.44      9.62 o
   4   4  20        0.20       -5.89      9.04 o
   5   4  20        0.43        2.10     10.49 o
   6   4  20        1.20       -5.99     15.02 o
   7   4  20        1.05       12.80     14.16 o
   8   4  20        0.01        6.14     18.54 o
  -7   5  20        7.94        8.25     11.47 o
  -6   5  20        2.14       35.20     12.91 o
  -5   5  20       13.40       21.83     10.42 o
  -4   5  20       13.71       16.78     10.83 o
  -3   5  20       42.21       38.14     12.01 o
  -2   5  20        0.00        7.51      8.69 o
  -1   5  20        2.06       -0.98      8.64 o
   0   5  20        0.01       -3.99      8.78 o
   1   5  20        1.11        7.95     10.02 o
   2   5  20        3.35       -5.10      9.87 o
   3   5  20        3.80        0.60     10.67 o
   4   5  20        8.01       23.28     11.84 o
 -14   1  21        0.06       -1.67     13.92 o
 -13   1  21       20.73        3.30     12.04 o
 -12   1  21        2.65       -5.52     10.62 o
 -11   1  21      133.84      161.17     25.70 o
 -10   1  21      167.50      191.01     19.79 o
  -9   1  21       22.36       20.07     14.05 o
  -8   1  21      171.69      195.21     13.40 o
  -7   1  21       88.72      126.70     11.15 o
  -6   1  21        2.67       -2.72      6.52 o
  -5   1  21      143.37      147.94      9.26 o
  -4   1  21        0.64       -1.55      4.93 o
  -3   1  21      213.07      201.82      9.80 o
  -2   1  21      234.43      222.52     14.53 o
  -1   1  21       82.73       89.73      6.83 o
   0   1  21       12.06       14.59      4.51 o
   1   1  21       81.82       88.18      8.30 o
   2   1  21       45.89       42.26      5.91 o
   3   1  21       62.59       49.44      8.76 o
   4   1  21       47.88       46.87      9.01 o
   5   1  21       80.63       59.85     10.07 o
   6   1  21       60.20       56.42     11.69 o
   7   1  21        3.19       -6.07      9.43 o
   8   1  21        0.73        4.96     11.50 o
   9   1  21        0.13       -3.25     12.70 o
  10   1  21       27.76       21.66     15.29 o
  11   1  21       21.00       17.20     21.71 o
 -14   2  21        0.15       -1.36     14.07 o
 -13   2  21        0.98       17.55     12.98 o
 -12   2  21        4.72        1.72     11.89 o
 -11   2  21       58.76       52.75     16.30 o
 -10   2  21        6.87        8.06     10.93 o
  -9   2  21      115.65      133.31     16.74 o
  -8   2  21       20.80       12.20      8.30 o
  -7   2  21      105.41       88.24     11.64 o
  -6   2  21      491.64      476.09     29.06 o
  -5   2  21      673.22      687.67     25.62 o
  -4   2  21      114.65      117.88      8.60 o
  -3   2  21       32.49       30.96      6.14 o
  -2   2  21        0.07        6.09      4.70 o
  -1   2  21      105.11      103.18      9.54 o
   0   2  21       64.82       72.26      7.68 o
   1   2  21       84.58       97.07      7.99 o
   2   2  21      118.84      138.05      8.97 o
   3   2  21       10.22       14.16      6.90 o
   4   2  21       65.24       63.46     12.57 o
   5   2  21        2.48       16.71      9.56 o
   6   2  21       45.98       39.46     11.62 o
   7   2  21       62.60       84.28     16.14 o
   8   2  21        6.83      -11.56     11.56 o
   9   2  21        6.81       17.85     21.70 o
  10   2  21        1.52       -9.06     15.59 o
 -12   3  21       20.72       19.22     15.56 o
 -11   3  21        1.46        0.75     13.37 o
 -10   3  21        0.12       -2.98     12.72 o
  -9   3  21        4.61       10.61     10.69 o
  -8   3  21       25.22       23.59     11.03 o
  -7   3  21       84.20       77.73     12.61 o
  -6   3  21      135.92      137.13     12.49 o
  -5   3  21       11.75       10.86      7.87 o
  -4   3  21        6.44        5.29      7.47 o
  -3   3  21       23.40       13.98     11.57 o
  -2   3  21       48.05       45.78      9.60 o
  -1   3  21        1.14        0.00      7.37 o
   0   3  21       65.28       49.14      8.65 o
   1   3  21       70.74       57.62      9.34 o
   2   3  21        1.55       -3.84      7.18 o
   3   3  21       43.75       46.88     10.60 o
   4   3  21       40.94       37.12     15.60 o
   5   3  21       44.97       43.10     13.32 o
   6   3  21       16.25       13.78     12.33 o
   7   3  21        2.72        9.41     13.09 o
   8   3  21       12.25        0.73     17.56 o
   9   3  21        6.92       41.50     21.09 o
 -10   4  21       19.66       32.89     15.99 o
  -9   4  21        1.25        2.36     11.91 o
  -8   4  21        0.03       18.06     16.33 o
  -7   4  21       59.01       72.73     17.75 o
  -6   4  21      116.77      132.67     14.46 o
  -5   4  21       24.61       27.64     11.56 o
  -4   4  21        1.95       -4.52      8.80 o
  -3   4  21        0.63       -1.98      8.79 o
  -2   4  21        0.11        0.36      8.42 o
  -1   4  21       37.07       35.61      8.93 o
   0   4  21        0.24       -0.46      8.25 o
   1   4  21       14.81       11.63      9.82 o
   2   4  21        9.16       13.83      9.60 o
   3   4  21       11.62       11.80     10.11 o
   4   4  21        2.82       10.56      9.91 o
   5   4  21       11.56       13.42     11.03 o
   6   4  21       20.20       15.45     15.34 o
   7   4  21        2.06        0.31     14.30 o
  -7   5  21        7.29        3.94     11.55 o
  -6   5  21        0.24       -9.51     11.37 o
  -5   5  21        0.73       -9.33      9.33 o
  -4   5  21        0.50        0.77     15.65 o
  -3   5  21        1.64       -4.54     10.26 o
  -2   5  21       26.28       17.81      9.06 o
  -1   5  21        0.09       -3.19      8.61 o
   0   5  21        8.22        6.55      9.92 o
   1   5  21        2.13       -5.66     10.22 o
   2   5  21       11.39       15.34     11.40 o
   3   5  21        0.01       -0.12     10.86 o
   4   5  21       30.12       31.49     12.69 o
 -14   0  22       10.22       34.02     27.03 o
 -13   0  22      101.75      119.70     34.16 o
 -12   0  22      114.14       94.63     31.81 o
 -11   0  22        1.40       -5.29     14.34 o
 -10   0  22        0.10       -3.91     12.73 o
  -9   0  22       93.28       69.66     23.01 o
  -8   0  22       82.45       84.48     30.09 o
  -7   0  22       96.81       99.60     18.68 o
  -6   0  22       84.92       90.55     13.56 o
  -5   0  22      565.61      507.42     33.88 o
  -4   0  22      713.24      692.06     27.43 o
  -3   0  22     1394.35     1532.76     46.79 o
  -2   0  22      405.06      360.31     19.09 o
  -1   0  22       47.87       40.87     12.56 o
   0   0  22      423.86      482.59     22.80 o
   1   0  22      210.09      219.02     13.42 o
   2   0  22      141.73      128.90      9.28 o
   3   0  22      133.59      114.78     14.05 o
   4   0  22        8.26       11.64      9.77 o
   5   0  22      248.31      276.56     25.60 o
   6   0  22       16.33        9.99     13.04 o
   7   0  22       90.31      123.39     21.05 o
   8   0  22        2.23        3.07     15.09 o
   9   0  22       29.25       21.73     18.00 o
  10   0  22        0.55       21.29     27.32 o
  11   0  22        7.78      -10.53     26.36 o
 -14   1  22       14.12       15.13     15.00 o
 -13   1  22        0.00       -2.64     13.25 o
 -12   1  22        1.28       14.70     11.90 o
 -11   1  22       34.43       54.98     15.26 o
 -10   1  22       41.23       50.43     16.05 o
  -9   1  22        0.75        0.30     15.23 o
  -8   1  22       14.24       14.32      9.38 o
  -7   1  22      184.01      180.37     12.78 o
  -6   1  22        3.87       10.01      8.85 o
  -5   1  22       99.69       97.28      9.28 o
  -4   1  22       26.62        9.80      6.69 o
  -3   1  22        0.73       -0.29      5.04 o
  -2   1  22      645.46      581.10     16.34 o
  -1   1  22      227.70      226.52     11.14 o
   0   1  22        9.25        3.25      4.23 o
   1   1  22       88.37       75.87      8.81 o
   2   1  22       51.75       44.78      6.30 o
   3   1  22      236.30      260.13     14.61 o
   4   1  22        5.70        4.67      7.68 o
   5   1  22       74.09       57.29      9.87 o
   6   1  22        9.40        2.97      9.55 o
   7   1  22       39.49       41.11     13.83 o
   8   1  22        2.66       -4.82     11.82 o
   9   1  22       21.94       18.83     14.48 o
  10   1  22       34.97        4.41     23.90 o
  11   1  22       13.71       -2.79     19.59 o
 -13   2  22        8.85       -7.83     12.08 o
 -12   2  22        6.19        8.03     12.72 o
 -11   2  22       29.95       21.66     11.80 o
 -10   2  22        3.12       -8.31     10.05 o
  -9   2  22       51.69       34.43     17.83 o
  -8   2  22       32.15       36.26      9.40 o
  -7   2  22        0.85        8.74      7.54 o
  -6   2  22      183.57      192.22     13.43 o
  -5   2  22      146.43      151.20     10.90 o
  -4   2  22      163.41      159.36     10.67 o
  -3   2  22      107.25      108.90      9.27 o
  -2   2  22      189.37      170.30     11.79 o
  -1   2  22      208.30      218.76     18.50 o
   0   2  22      123.11      133.00      8.99 o
   1   2  22       52.94       65.55      7.62 o
   2   2  22        0.02       -0.88      5.41 o
   3   2  22       14.61       18.36      8.98 o
   4   2  22       76.85       60.02     13.84 o
   5   2  22        1.67       -1.79      9.36 o
   6   2  22       38.45       19.09     10.68 o
   7   2  22        0.14      -11.46     11.46 o
   8   2  22        0.23        2.98     12.72 o
   9   2  22        0.15       -1.25     19.30 o
  10   2  22        1.08        7.69     18.78 o
 -12   3  22        0.03       -9.71     15.25 o
 -11   3  22        6.12        2.34     13.81 o
 -10   3  22        4.72        6.47     12.59 o
  -9   3  22        1.11        6.10     14.06 o
  -8   3  22        1.39        1.70     11.27 o
  -7   3  22       39.68       53.67     13.02 o
  -6   3  22       42.40       41.15     10.60 o
  -5   3  22      159.66      154.86     18.87 o
  -4   3  22       46.70       53.22     10.56 o
  -3   3  22       84.75       73.26     19.40 o
  -2   3  22       20.57       22.62      8.85 o
  -1   3  22        0.41       -2.75      7.55 o
   0   3  22        3.55       -2.47      6.86 o
   1   3  22        3.64        2.15      7.11 o
   2   3  22       10.81        9.84      7.64 o
   3   3  22       32.35       29.55      9.63 o
   4   3  22      122.26      104.30     13.59 o
   5   3  22       31.16       44.15     13.21 o
   6   3  22       21.01       22.50     13.10 o
   7   3  22       11.20       -2.18     15.65 o
   8   3  22        0.48      -13.70     16.49 o
   9   3  22        0.24       -8.98     18.02 o
 -10   4  22        4.91        1.33     14.08 o
  -9   4  22        0.11       -9.78     12.67 o
  -8   4  22       91.01       95.82     16.51 o
  -7   4  22        4.37        0.73     10.20 o
  -6   4  22        1.58       -8.86      8.86 o
  -5   4  22        2.12        0.37      9.53 o
  -4   4  22       15.21        8.75      9.40 o
  -3   4  22        6.18       -4.89      8.92 o
  -2   4  22       11.13        5.81      9.19 o
  -1   4  22        8.94       10.14      8.14 o
   0   4  22        2.52        7.03      8.19 o
   1   4  22        3.96       -2.03     10.17 o
   2   4  22       18.54       16.14      9.91 o
   3   4  22       47.36       57.04     11.92 o
   4   4  22        2.59       12.26     10.73 o
   5   4  22        2.09       -3.98     12.70 o
   6   4  22        0.43      -12.83     12.83 o
   7   4  22        0.38       -6.05     14.13 o
  -6   5  22       10.17        5.86     14.79 o
  -5   5  22        0.33        8.35     11.01 o
  -4   5  22        2.03        8.39     10.64 o
  -3   5  22        6.94       -1.85     10.35 o
  -2   5  22        6.75       25.06      9.80 o
  -1   5  22        1.79        8.02      9.47 o
   0   5  22        2.88        2.57     10.35 o
   1   5  22       21.14       30.27     11.71 o
   2   5  22       13.02        0.38     13.29 o
   3   5  22        0.01      -11.09     11.09 o
 -14   1  23        6.04        0.20     14.38 o
 -13   1  23        0.98      -12.38     12.38 o
 -12   1  23       62.14       54.63     16.59 o
 -11   1  23        9.91       20.79     13.85 o
 -10   1  23        0.27       14.85     16.05 o
  -9   1  23       14.67       12.99     11.12 o
  -8   1  23        1.15       -0.94      8.79 o
  -7   1  23        2.49        4.36      7.41 o
  -6   1  23       91.15      121.64     12.18 o
  -5   1  23        9.27       17.30      7.63 o
  -4   1  23        5.63        8.38      6.26 o
  -3   1  23        0.21       -1.82      5.46 o
  -2   1  23      113.08      126.33      9.43 o
  -1   1  23        4.58        0.64      4.95 o
   0   1  23       94.84       81.99      7.46 o
   1   1  23      138.43      152.87      9.18 o
   2   1  23      460.24      456.96     23.42 o
   3   1  23       59.30       50.71      9.07 o
   4   1  23       27.31       12.77      9.05 o
   5   1  23       35.43       33.42      9.44 o
   6   1  23       24.98       13.86     10.10 o
   7   1  23       32.22       60.92     14.98 o
   8   1  23       30.03       40.39     14.96 o
   9   1  23        6.55        0.25     14.97 o
  10   1  23        3.55       20.39     16.55 o
 -13   2  23        7.00        8.82     12.96 o
 -12   2  23        0.43       -1.46     11.81 o
 -11   2  23        2.95       10.62     11.73 o
 -10   2  23        0.36       -0.85     10.63 o
  -9   2  23       57.33       45.26     13.55 o
  -8   2  23       27.05        9.00      8.42 o
  -7   2  23       82.15      116.71     11.94 o
  -6   2  23       18.29       22.36      8.17 o
  -5   2  23      124.59      148.83     12.26 o
  -4   2  23      105.06       80.61     12.42 o
  -3   2  23        1.16        2.44      6.25 o
  -2   2  23        3.69       16.59      6.53 o
  -1   2  23      246.13      261.22     12.63 o
   0   2  23       32.27       36.93      6.82 o
   1   2  23        8.34       14.39      6.00 o
   2   2  23        6.58       -5.44      5.44 o
   3   2  23       60.25       50.80     14.66 o
   4   2  23        0.03       -2.49      9.23 o
   5   2  23      242.55      241.64     18.31 o
   6   2  23        0.32        8.10     10.27 o
   7   2  23        2.28       -6.61     12.52 o
   8   2  23       14.17       28.70     18.05 o
   9   2  23       24.27       35.10     20.13 o
  10   2  23       20.65       21.04     36.48 o
 -12   3  23        1.15       18.59     15.71 o
 -11   3  23        2.41       19.79     14.35 o
 -10   3  23        7.75       13.14     13.32 o
  -9   3  23        1.12        4.63     19.40 o
  -8   3  23       31.20       21.65     10.86 o
  -7   3  23       19.05       14.66     10.40 o
  -6   3  23       11.34        7.31     11.89 o
  -5   3  23       25.22       14.15     12.83 o
  -4   3  23       37.58       70.60     11.06 o
  -3   3  23       55.05       51.35     10.64 o
  -2   3  23       50.43       29.84     12.42 o
  -1   3  23       34.51       35.95      9.86 o
   0   3  23      248.94      259.27     14.77 o
   1   3  23      110.11       97.00     12.69 o
   2   3  23       81.18       78.72     10.86 o
   3   3  23       61.89       75.55     11.99 o
   4   3  23       18.60       21.64     14.01 o
   5   3  23        5.41       20.07     12.56 o
   6   3  23        2.35        5.31     12.66 o
   7   3  23        1.12      -16.91     16.91 o
   8   3  23        6.40       35.94     19.49 o
 -10   4  23       16.36       42.33     16.14 o
  -9   4  23       17.18       41.31     15.53 o
  -8   4  23       30.62       16.09     13.37 o
  -7   4  23       57.89       59.54     13.29 o
  -6   4  23       67.76       57.62     12.40 o
  -5   4  23       36.97       24.12     11.41 o
  -4   4  23        0.32        9.48      9.90 o
  -3   4  23        0.26        0.44      9.11 o
  -2   4  23        1.51        5.61      9.06 o
  -1   4  23       11.18        9.21      8.39 o
   0   4  23       20.60       30.75      9.32 o
   1   4  23        0.21       -7.05      7.90 o
   2   4  23        0.05       23.64     12.51 o
   3   4  23       18.57       -1.20     10.20 o
   4   4  23        7.35       17.80     11.39 o
   5   4  23        2.56       12.91     13.30 o
   6   4  23        4.75        9.77     14.34 o
  -6   5  23        5.60       -5.53     12.54 o
  -5   5  23        7.75        6.06     11.35 o
  -4   5  23       19.03       14.14     11.28 o
  -3   5  23        2.85       -0.45     10.30 o
  -2   5  23        1.82        8.29      9.65 o
  -1   5  23        0.78       -8.50      9.25 o
   0   5  23        0.37       -9.92      9.92 o
   1   5  23        0.62      -10.53     10.53 o
   2   5  23       17.14       28.98     12.32 o
 -14   0  24        3.42      -11.10     24.16 o
 -13   0  24      136.61      190.84     41.10 o
 -12   0  24       48.39        9.14     20.95 o
 -11   0  24      160.61      164.34     34.35 o
 -10   0  24        8.89       13.92     14.95 o
  -9   0  24       92.09      114.93     49.83 o
  -8   0  24      271.16      315.42     32.32 o
  -7   0  24      320.94      376.49     67.53 o
  -6   0  24       43.36       42.74     14.74 o
  -5   0  24      144.18      155.82     15.10 o
  -4   0  24      269.65      301.47     19.01 o
  -3   0  24        1.11       -1.51      7.92 o
  -2   0  24      151.66      141.85     14.27 o
  -1   0  24        6.82        6.58      8.02 o
   0   0  24        7.90       -3.87     16.96 o
   1   0  24      264.00      257.12     14.07 o
   2   0  24      229.18      212.39     17.92 o
   3   0  24      178.27      142.36     16.11 o
   4   0  24      107.73      124.91     33.03 o
   5   0  24       62.37       39.99     16.44 o
   6   0  24        0.69      -10.66     10.66 o
   7   0  24        5.91        9.50     15.52 o
   8   0  24        0.37        4.73     15.03 o
   9   0  24        5.20       23.11     27.94 o
  10   0  24       57.94      156.59     41.57 o
 -14   1  24        6.76       40.21     17.72 o
 -13   1  24        0.99       17.13     23.23 o
 -12   1  24        4.98       -1.32     12.00 o
 -11   1  24        7.35        0.30     11.25 o
 -10   1  24       51.81       33.10     16.50 o
  -9   1  24       58.12       53.68     18.49 o
  -8   1  24        0.37       -9.06      9.06 o
  -7   1  24       29.73       27.84      9.85 o
  -6   1  24       73.54       60.64      8.69 o
  -5   1  24      540.93      524.30     18.84 o
  -4   1  24      201.61      227.66     12.28 o
  -3   1  24       88.25       94.81      9.07 o
  -2   1  24      211.24      219.04     10.67 o
  -1   1  24      233.00      227.21     12.78 o
   0   1  24       46.52       44.59      6.34 o
   1   1  24       15.94       10.85      7.00 o
   2   1  24      163.17      188.51     10.85 o
   3   1  24       32.00       22.95      8.46 o
   4   1  24       31.55       41.03      9.81 o
   5   1  24       27.40       28.66     10.33 o
   6   1  24        0.02        2.22      9.54 o
   7   1  24       40.71       46.57     15.31 o
   8   1  24       14.97       13.46     13.57 o
   9   1  24       18.49       27.71     16.80 o
  10   1  24        4.47       38.38     18.39 o
 -13   2  24        9.12       -2.43     14.50 o
 -12   2  24        2.46        3.67     12.16 o
 -11   2  24       32.97        6.32     17.02 o
 -10   2  24       77.00       92.20     17.12 o
  -9   2  24        9.41        3.29     10.26 o
  -8   2  24       59.34       61.90     12.62 o
  -7   2  24        0.05        9.74      8.00 o
  -6   2  24        0.05        4.13      7.58 o
  -5   2  24       47.10       37.39      9.19 o
  -4   2  24       38.08       33.52     10.61 o
  -3   2  24      107.00      106.60      9.77 o
  -2   2  24       11.93        9.64      6.53 o
  -1   2  24       65.36       59.52      8.16 o
   0   2  24       95.27       90.53      8.55 o
   1   2  24       19.63       12.18      6.34 o
   2   2  24       30.65       28.33      6.91 o
   3   2  24       12.95       11.05      9.14 o
   4   2  24      128.17      121.94     22.84 o
   5   2  24        9.60       24.47     10.86 o
   6   2  24        1.11       -9.46     12.00 o
   7   2  24        1.35        1.26     16.15 o
   8   2  24        7.61        2.16     16.61 o
   9   2  24        0.01       40.46     20.15 o
 -12   3  24        0.60       -5.68     14.31 o
 -11   3  24        6.26        8.95     14.55 o
 -10   3  24        0.97       -6.47     12.26 o
  -9   3  24        0.44      -10.73     14.48 o
  -8   3  24        0.05        0.75      9.94 o
  -7   3  24       20.11       28.29     14.43 o
  -6   3  24        0.71        6.79      9.77 o
  -5   3  24        0.08        2.07      9.28 o
  -4   3  24       20.05        8.65      8.43 o
  -3   3  24       23.55        3.81      8.90 o
  -2   3  24        6.03       -6.19      7.81 o
  -1   3  24        1.01       -0.11      7.23 o
   0   3  24       16.27       14.99      7.98 o
   1   3  24       46.42       39.11      9.16 o
   2   3  24       10.63       23.38      8.84 o
   3   3  24        4.62       14.23      9.99 o
   4   3  24       56.34       54.07     14.76 o
   5   3  24       14.05       39.77     14.81 o
   6   3  24        5.91        4.90     13.60 o
   7   3  24        0.25       -2.54     19.81 o
   8   3  24        2.48       33.45     19.79 o
  -9   4  24        0.32      -12.20     12.20 o
  -8   4  24       58.82       27.93     18.91 o
  -7   4  24        9.35        8.33     10.84 o
  -6   4  24        6.47       22.99     11.26 o
  -5   4  24        1.45        6.98      9.80 o
  -4   4  24        3.53        0.93      9.71 o
  -3   4  24        0.14       -0.49      9.56 o
  -2   4  24        0.05       -6.91      9.81 o
  -1   4  24       34.21       33.12      9.62 o
   0   4  24       15.52       23.41      9.51 o
   1   4  24        0.22       -3.19      8.57 o
   2   4  24        6.38       -2.24     10.74 o
   3   4  24       14.05        9.33     10.64 o
   4   4  24       13.52       23.97     11.86 o
   5   4  24        7.62       -0.21     13.83 o
   6   4  24        2.33       -2.95     14.36 o
  -5   5  24        0.90        1.35     11.47 o
  -4   5  24        0.22       -2.17     10.96 o
  -3   5  24        1.24      -10.33     10.33 o
  -2   5  24       14.84       25.08     10.76 o
  -1   5  24        0.84       14.84     10.29 o
   0   5  24        2.35       -1.43     10.98 o
   1   5  24       28.99       33.71     12.95 o
 -13   1  25        1.15       -0.33     14.16 o
 -12   1  25       51.81       72.45     15.89 o
 -11   1  25       24.80       22.71     11.94 o
 -10   1  25        5.30       24.75     21.36 o
  -9   1  25       14.17        0.81     10.60 o
  -8   1  25       39.95       18.32     11.82 o
  -7   1  25      101.89      105.09     21.45 o
  -6   1  25      206.98      215.55     14.04 o
  -5   1  25        0.00       11.12      7.10 o
  -4   1  25        8.17       11.51      6.83 o
  -3   1  25       34.23       38.68      7.62 o
  -2   1  25      139.76      170.89     13.45 o
  -1   1  25      223.04      232.95     10.53 o
   0   1  25      119.13       98.88      8.58 o
   1   1  25      170.08      168.22     10.90 o
   2   1  25       39.87       49.08      7.44 o
   3   1  25       10.88        1.76      7.63 o
   4   1  25        1.55       -7.29      7.75 o
   5   1  25        0.34        1.42      9.14 o
   6   1  25        1.89       16.53     13.03 o
   7   1  25       17.91       35.58     15.24 o
   8   1  25        2.52       28.33     15.27 o
   9   1  25        2.18        3.10     15.95 o
  10   1  25        0.01        0.07     16.70 o
 -13   2  25        4.92        0.89     13.58 o
 -12   2  25        6.06        1.43     12.25 o
 -11   2  25        2.70       -7.99     11.74 o
 -10   2  25        6.26       36.36     14.56 o
  -9   2  25       15.28       16.87     13.29 o
  -8   2  25       56.71       50.24     12.07 o
  -7   2  25        1.96       -3.41      7.85 o
  -6   2  25       66.37       52.52     10.29 o
  -5   2  25        6.70        1.43      7.49 o
  -4   2  25       47.38       47.97      9.33 o
  -3   2  25       69.22       83.57     11.61 o
  -2   2  25       52.39       33.60      7.63 o
  -1   2  25        0.22       -6.29      6.29 o
   0   2  25      441.32      437.30     18.01 o
   1   2  25       40.17       42.76      7.69 o
   2   2  25       13.01       13.75      6.65 o
   3   2  25        0.20        1.61      9.58 o
   4   2  25      211.61      207.60     18.35 o
   5   2  25        1.30       -8.28      9.86 o
   6   2  25        6.00        9.89     16.09 o
   7   2  25        2.89       12.22     16.37 o
   8   2  25        3.45        8.82     17.27 o
   9   2  25        0.67       -3.61     18.71 o
 -11   3  25        0.13       -2.25     14.11 o
 -10   3  25        4.52        8.65     14.20 o
  -9   3  25        6.68       -2.49     14.93 o
  -8   3  25        3.91       -2.80     12.12 o
  -7   3  25       16.23       -9.08      9.08 o
  -6   3  25       16.85       37.71     11.26 o
  -5   3  25       10.04        1.53      9.18 o
  -4   3  25        2.04       -3.85      8.46 o
  -3   3  25        0.90       -8.40      8.40 o
  -2   3  25       30.60       13.70      8.98 o
  -1   3  25        7.77        2.77      7.78 o
   0   3  25       22.02       21.89      8.42 o
   1   3  25        7.97       14.84      8.27 o
   2   3  25        0.62        4.93      8.24 o
   3   3  25       60.58       49.91     11.80 o
   4   3  25       23.89       36.40     14.05 o
   5   3  25        5.40        9.35     13.09 o
   6   3  25        0.07       -6.40     16.89 o
   7   3  25       10.19       11.07     17.86 o
  -9   4  25       41.17       34.03     15.61 o
  -8   4  25       48.44       56.40     19.58 o
  -7   4  25        4.09        2.51     14.28 o
  -6   4  25        0.98        0.01     10.59 o
  -5   4  25       21.16       42.12     12.57 o
  -4   4  25       17.51       35.13     11.26 o
  -3   4  25        5.15       -4.35      9.81 o
  -2   4  25        2.05       10.67     10.13 o
  -1   4  25        0.25        8.51      8.56 o
   0   4  25       11.00        6.79      9.06 o
   1   4  25        4.07        7.55      9.14 o
   2   4  25        0.12        2.67     10.49 o
   3   4  25       16.53       18.94     18.70 o
   4   4  25        5.68        4.58     11.46 o
   5   4  25        0.28        0.50     13.58 o
  -4   5  25        0.30       -3.54     13.10 o
  -3   5  25        0.01        2.44     10.10 o
  -2   5  25        1.02       22.86     10.84 o
  -1   5  25        1.06        4.35     10.39 o
   0   5  25        1.39        0.05     11.13 o
 -13   0  26        1.12      -18.95     22.96 o
 -12   0  26       75.00       67.70     29.81 o
 -11   0  26       19.45      -19.62     20.05 o
 -10   0  26        1.99       28.85     22.82 o
  -9   0  26       53.38      100.39     20.75 o
  -8   0  26        9.38       32.33     35.40 o
  -7   0  26       16.33       11.76     14.32 o
  -6   0  26       10.69       12.43     13.70 o
  -5   0  26        2.24        1.61     10.92 o
  -4   0  26       13.65       24.76     13.23 o
  -3   0  26       30.13       30.26     10.73 o
  -2   0  26      135.57      152.44     24.97 o
  -1   0  26       27.26       32.97     22.13 o
   0   0  26        1.32        7.65      7.51 o
   1   0  26      160.35      178.52     12.94 o
   2   0  26     1162.47     1114.95     51.44 o
   3   0  26     1513.09     1519.42     81.04 o
   4   0  26       67.19       87.62     21.98 o
   5   0  26        8.92       -5.90     13.64 o
   6   0  26       73.41       54.14     18.33 o
   7   0  26      108.95      165.54     35.14 o
   8   0  26        6.07        2.15     25.36 o
   9   0  26        1.02       23.39     30.52 o
 -13   1  26       14.59       37.00     16.51 o
 -12   1  26        2.86        1.59     11.99 o
 -11   1  26       13.45       -8.65     11.19 o
 -10   1  26        1.21       -0.46     11.82 o
  -9   1  26       17.82       13.45     10.82 o
  -8   1  26       20.09        6.24      9.75 o
  -7   1  26       12.22       13.62      9.00 o
  -6   1  26        8.70       -1.34      7.90 o
  -5   1  26       46.61       48.50      8.32 o
  -4   1  26      163.35      164.01     11.65 o
  -3   1  26      251.55      238.89     17.01 o
  -2   1  26        6.99       10.94      6.50 o
  -1   1  26      182.09      194.77     12.56 o
   0   1  26        0.07       -5.34      5.34 o
   1   1  26        6.71       13.80      6.69 o
   2   1  26        0.27        7.62      7.82 o
   3   1  26       37.02       30.35      8.86 o
   4   1  26       49.04       48.63     14.48 o
   5   1  26       47.64       39.69     11.74 o
   6   1  26       10.56       22.62     13.40 o
   7   1  26        0.52        1.92     13.37 o
   8   1  26       24.00       54.61     18.67 o
   9   1  26       10.96       34.84     17.75 o
 -12   2  26        0.07        2.66     14.07 o
 -11   2  26        4.27        5.28     12.85 o
 -10   2  26       23.14       28.61     14.64 o
  -9   2  26       33.95       32.07     12.31 o
  -8   2  26        1.08       -0.22      9.81 o
  -7   2  26       10.88       13.31     10.43 o
  -6   2  26        6.43       11.42      8.06 o
  -5   2  26       14.22        0.68      7.67 o
  -4   2  26       22.38       14.35      7.93 o
  -3   2  26       14.44        3.58      7.56 o
  -2   2  26       93.38      111.11     12.73 o
  -1   2  26        0.11       -6.57      6.57 o
   0   2  26      190.74      203.50     11.48 o
   1   2  26        7.05        8.28      6.60 o
   2   2  26       39.00       15.06      8.84 o
   3   2  26       22.11       12.90     10.62 o
   4   2  26       56.47       46.89     12.26 o
   5   2  26        0.47        9.57     14.58 o
   6   2  26        1.06       -2.32     15.74 o
   7   2  26        1.11       18.07     16.90 o
   8   2  26        0.72       -1.69     18.31 o
 -11   3  26        4.77       12.20     15.44 o
 -10   3  26       10.76       24.06     15.88 o
  -9   3  26        2.81      -12.78     12.78 o
  -8   3  26       23.15       32.01     13.51 o
  -7   3  26        2.87        7.34     10.52 o
  -6   3  26        0.35       10.82     10.20 o
  -5   3  26        1.31       -8.23      8.64 o
  -4   3  26        2.52       -4.11      8.59 o
  -3   3  26        3.91       -8.76      8.76 o
  -2   3  26        9.44        2.75      9.83 o
  -1   3  26        0.94       11.45      8.15 o
   0   3  26        8.12       -7.50      7.50 o
   1   3  26       18.85       20.11      9.36 o
   2   3  26        3.14       -1.31      9.36 o
   3   3  26        3.55        8.86     10.70 o
   4   3  26        0.98       36.13     20.48 o
   5   3  26        1.66        3.24     12.83 o
   6   3  26        1.01      -15.20     15.20 o
   7   3  26        4.05        7.88     17.66 o
  -9   4  26        0.09       24.06     26.36 o
  -8   4  26       33.81       16.21     17.19 o
  -7   4  26        4.71        3.17     11.28 o
  -6   4  26       11.10        4.64     10.61 o
  -5   4  26       14.64       22.69     11.71 o
  -4   4  26        7.82        8.11     10.41 o
  -3   4  26        7.66        8.85     10.32 o
  -2   4  26        0.97       -0.05      8.74 o
  -1   4  26        1.78       -0.10      8.70 o
   0   4  26        1.03        1.00      8.76 o
   1   4  26       35.84       41.26     10.80 o
   2   4  26        8.49       11.45     11.06 o
   3   4  26        4.02       -3.34     11.55 o
   4   4  26        0.47       -1.89     12.11 o
   5   4  26        0.88       14.78     27.75 o
 -13   1  27        0.93       23.60     15.92 o
 -12   1  27        0.22        8.50     13.98 o
 -11   1  27       66.54       97.31     16.35 o
 -10   1  27       15.50       11.98     15.87 o
  -9   1  27       12.11       14.57     10.59 o
  -8   1  27      211.41      175.15     16.93 o
  -7   1  27       73.04       83.13     14.02 o
  -6   1  27       13.67       33.91      9.87 o
  -5   1  27        2.07        4.46      7.87 o
  -4   1  27        0.11       -6.49      6.49 o
  -3   1  27       23.37       11.74      8.63 o
  -2   1  27       20.91       19.07      7.16 o
  -1   1  27        3.08       11.30      6.35 o
   0   1  27       27.57       23.00      6.81 o
   1   1  27        7.00       11.43      6.93 o
   2   1  27        5.84       18.59      8.43 o
   3   1  27       15.34       10.02      8.82 o
   4   1  27       14.49       20.00     11.01 o
   5   1  27       11.33        2.16     10.46 o
   6   1  27        9.43       11.68     13.80 o
   7   1  27        2.86        7.83     14.86 o
   8   1  27        2.58        7.08     15.93 o
   9   1  27        0.78       40.28     18.03 o
 -12   2  27        5.97        8.42     14.07 o
 -11   2  27        3.43        0.69     12.31 o
 -10   2  27        0.18       -8.02     11.55 o
  -9   2  27       92.58       95.46     15.20 o
  -8   2  27       15.48       29.18     13.76 o
  -7   2  27        0.53       -5.77      9.42 o
  -6   2  27       11.55       16.96      8.42 o
  -5   2  27       64.31       72.14     12.83 o
  -4   2  27       49.74       36.41      9.24 o
  -3   2  27        0.02       -0.95      7.57 o
  -2   2  27        0.29       -5.34      7.33 o
  -1   2  27       60.96       49.93      8.51 o
   0   2  27        6.27        6.64      6.89 o
   1   2  27        0.00       11.96      8.03 o
   2   2  27       13.19       -0.37     12.06 o
   3   2  27       31.12       23.16     12.37 o
   4   2  27       59.41       75.19     16.18 o
   5   2  27        8.30       25.50     16.66 o
   6   2  27        0.11       -2.81     25.38 o
   7   2  27        2.10      -15.10     15.10 o
   8   2  27       33.66       30.22     26.86 o
 -11   3  27        3.81       26.94     15.96 o
 -10   3  27       14.92        5.41     21.46 o
  -9   3  27       20.60       23.05     14.56 o
  -8   3  27       11.85       37.91     14.87 o
  -7   3  27       41.21       31.59     14.06 o
  -6   3  27        4.86       14.04     10.40 o
  -5   3  27       22.85       22.26     11.92 o
  -4   3  27        0.84        4.94      9.44 o
  -3   3  27        3.73        1.15      9.00 o
  -2   3  27        9.23       -2.12      8.94 o
  -1   3  27       47.74       31.70     10.50 o
   0   3  27       16.97       16.36      9.10 o
   1   3  27        0.63       -2.07      8.28 o
   2   3  27        9.80       -8.53      9.43 o
   3   3  27       12.02       41.48     14.17 o
   4   3  27       43.60       36.86     14.46 o
   5   3  27        3.73      -17.94     31.07 o
   6   3  27        5.19       16.72     28.56 o
  -8   4  27        3.71        7.18     14.69 o
  -7   4  27        0.32       -2.11     11.28 o
  -6   4  27        0.05        4.17     11.62 o
  -5   4  27        6.26        3.10     13.21 o
  -4   4  27        2.68       18.48     11.36 o
  -3   4  27        0.22      -13.01     14.78 o
  -2   4  27        4.16       -6.96      8.67 o
  -1   4  27        0.24       -0.35      8.62 o
   0   4  27        0.36        1.72      9.78 o
   1   4  27       14.63       26.79     10.59 o
   2   4  27        4.63       -7.44     10.87 o
   3   4  27       10.31       -5.74     11.52 o
   4   4  27        0.85       -2.81     13.75 o
 -13   0  28       73.88       92.81     34.59 o
 -12   0  28       46.54       73.77     31.24 o
 -11   0  28        0.19        4.64     24.16 o
 -10   0  28        0.63      -18.04     18.04 o
  -9   0  28       34.23       29.01     17.51 o
  -8   0  28       12.46        0.91     15.64 o
  -7   0  28       39.72       50.32     16.56 o
  -6   0  28       46.12       44.74     16.81 o
  -5   0  28       11.74       53.56     16.04 o
  -4   0  28      397.92      377.77     29.35 o
  -3   0  28        9.60       14.24     13.71 o
  -2   0  28      160.31      153.23     16.30 o
  -1   0  28       25.27       46.84     13.95 o
   0   0  28      146.19      133.41     22.08 o
   1   0  28       63.52       55.33     18.99 o
   2   0  28       14.80       38.42     15.84 o
   3   0  28      161.11      146.73     24.64 o
   4   0  28        0.99       -5.24     13.83 o
   5   0  28       32.38       50.61     46.86 o
   6   0  28        8.29      -15.49     15.49 o
   7   0  28        0.27       17.34     18.00 o
   8   0  28       31.26       73.72     35.74 o
   9   0  28       31.30       20.24     32.72 o
 -13   1  28        0.20       10.94     14.68 o
 -12   1  28        0.31        1.81     14.05 o
 -11   1  28        7.43        1.88     16.54 o
 -10   1  28       12.28       17.81     11.90 o
  -9   1  28        5.29       -9.65      9.65 o
  -8   1  28        2.94       10.27     10.79 o
  -7   1  28      189.36      182.70     22.08 o
  -6   1  28      183.60      189.24     17.25 o
  -5   1  28       70.37       65.27     10.71 o
  -4   1  28        0.16       -5.20      7.82 o
  -3   1  28       36.82       26.24      7.72 o
  -2   1  28        4.79        6.58      7.13 o
  -1   1  28        5.47       10.21      6.39 o
   0   1  28       87.87       80.92      8.63 o
   1   1  28       54.34       38.32     12.18 o
   2   1  28        2.07        6.36      8.42 o
   3   1  28       34.04       49.78     12.37 o
   4   1  28        2.04       -9.52      9.52 o
   5   1  28       23.03       20.08     14.40 o
   6   1  28        0.04        0.62     13.47 o
   7   1  28       10.05       23.89     15.80 o
   8   1  28        1.26       19.18     16.51 o
 -12   2  28        2.51       19.61     13.58 o
 -11   2  28        1.71        4.08     15.12 o
 -10   2  28        8.83        3.62     13.41 o
  -9   2  28        2.88        2.65     18.18 o
  -8   2  28        2.47        4.56     10.95 o
  -7   2  28       45.25       14.56     10.81 o
  -6   2  28        7.54       15.67     10.52 o
  -5   2  28       29.49       45.44     10.23 o
  -4   2  28       72.04       88.74     12.68 o
  -3   2  28        1.76        8.54      8.27 o
  -2   2  28       39.31        9.92      8.35 o
  -1   2  28        2.82       -4.44      6.78 o
   0   2  28        0.00       15.37      7.29 o
   1   2  28        8.63        3.99      7.92 o
   2   2  28       18.03       21.28     22.77 o
   3   2  28       16.45       22.58     13.36 o
   4   2  28       14.92       41.31     18.36 o
   5   2  28        1.78        9.61     19.59 o
   6   2  28        1.98       -7.82     15.81 o
   7   2  28       10.67       -0.44     17.75 o
 -10   3  28        2.79      -11.03     16.04 o
  -9   3  28        1.36        8.02     14.44 o
  -8   3  28       22.63       11.12     22.01 o
  -7   3  28        7.26       31.11     14.15 o
  -6   3  28        2.22        7.15     10.57 o
  -5   3  28        4.83       12.73     10.51 o
  -4   3  28       47.28       58.23     15.24 o
  -3   3  28       24.12       29.12     10.55 o
  -2   3  28        5.61       19.92     10.39 o
  -1   3  28        3.02       -7.52      8.09 o
   0   3  28       10.97        8.53      8.82 o
   1   3  28        2.19        0.40      9.54 o
   2   3  28       31.56       44.58     12.57 o
   3   3  28        0.02       -0.62     11.88 o
   4   3  28        0.26        7.92     13.44 o
   5   3  28        1.80        3.18     17.22 o
   6   3  28        0.11        2.10     18.56 o
  -7   4  28        0.04       -3.52     13.12 o
  -6   4  28        2.30        9.04     11.79 o
  -5   4  28       24.87       30.83     12.28 o
  -4   4  28        1.75        7.71     11.55 o
  -3   4  28        0.08       -2.94     10.54 o
  -2   4  28        8.33        4.46      9.40 o
  -1   4  28       13.95       13.81      9.97 o
   0   4  28        0.76        2.34      9.91 o
   1   4  28       33.81       37.71     12.74 o
   2   4  28       33.29       20.45     12.53 o
   3   4  28       14.16       17.55     12.85 o
 -12   1  29        0.55        9.71     14.56 o
 -11   1  29       29.65       53.48     18.20 o
 -10   1  29       23.19       18.13     12.56 o
  -9   1  29       12.06        1.02     11.04 o
  -8   1  29       49.83       64.91     13.72 o
  -7   1  29        7.09       23.75     11.25 o
  -6   1  29        5.38        1.72      9.64 o
  -5   1  29        0.00       -7.21      7.95 o
  -4   1  29        4.58        8.81      8.33 o
  -3   1  29      104.62      109.77     11.95 o
  -2   1  29       71.42       61.13      8.95 o
  -1   1  29       10.01       14.57      6.86 o
   0   1  29        6.42        6.17      7.18 o
   1   1  29        0.24       -1.49      8.69 o
   2   1  29       17.30       17.66     10.72 o
   3   1  29      174.24      201.81     17.84 o
   4   1  29        5.01        7.95     10.77 o
   5   1  29        0.53        9.02     13.86 o
   6   1  29       10.50        6.63     13.93 o
   7   1  29       21.10       13.42     16.73 o
   8   1  29        5.51      -15.46     15.46 o
 -11   2  29        1.33       -4.99     12.31 o
 -10   2  29        0.06       -2.36     11.62 o
  -9   2  29        1.60      -10.59     10.59 o
  -8   2  29       28.15       27.80     12.52 o
  -7   2  29        0.16       -9.30      9.30 o
  -6   2  29        4.10       12.08     11.43 o
  -5   2  29       51.77       70.58     15.82 o
  -4   2  29        9.42       25.55      9.19 o
  -3   2  29        0.21        0.98      8.28 o
  -2   2  29        7.43        8.47      8.31 o
  -1   2  29       16.41       12.36      7.48 o
   0   2  29       40.27       34.31      9.37 o
   1   2  29        7.11       12.79     10.26 o
   2   2  29        4.73       19.77     14.70 o
   3   2  29        0.26       20.14     12.80 o
   4   2  29        8.29       -1.18     16.24 o
   5   2  29        0.09      -14.75     14.75 o
   6   2  29       12.94       -6.38     16.42 o
   7   2  29        0.16        8.27     18.57 o
 -10   3  29        3.36       10.98     17.15 o
  -9   3  29       15.81       23.89     23.86 o
  -8   3  29       14.78       12.90     14.41 o
  -7   3  29        6.77       -4.36     12.50 o
  -6   3  29        3.00      -10.82     10.82 o
  -5   3  29        0.79        4.17     10.61 o
  -4   3  29        5.75        6.63     10.62 o
  -3   3  29        0.00       -9.39      9.39 o
  -2   3  29        0.15       -2.53      8.36 o
  -1   3  29       10.51       18.46      9.40 o
   0   3  29        1.99        6.07      8.96 o
   1   3  29        5.93        8.70     10.54 o
   2   3  29       30.92       16.03     15.25 o
   3   3  29       51.23       34.66     16.39 o
   4   3  29       19.55       28.38     15.28 o
   5   3  29        6.55       13.14     18.35 o
  -7   4  29        5.63       11.23     18.21 o
  -6   4  29        0.05       -2.07     13.43 o
  -5   4  29        0.00        6.12     12.77 o
  -4   4  29        0.36      -10.78     10.78 o
  -3   4  29        0.44        6.19     10.96 o
  -2   4  29       10.00       14.66     10.28 o
  -1   4  29        0.00      -13.12     13.12 o
   0   4  29        2.38        8.03     10.79 o
   1   4  29       11.32        4.84     12.73 o
   2   4  29        8.04        1.39     11.77 o
 -12   0  30        3.43      -10.43     22.44 o
 -11   0  30       15.91        2.73     25.07 o
 -10   0  30       22.45       46.89     27.70 o
  -9   0  30       32.54       19.85     24.21 o
  -8   0  30      108.98      120.58     28.68 o
  -7   0  30      102.99       92.00     20.43 o
  -6   0  30       96.60      118.44     25.05 o
  -5   0  30       65.27       93.96     19.58 o
  -4   0  30       76.98       95.88     20.07 o
  -3   0  30      155.64      186.35     33.87 o
  -2   0  30      146.44      166.60     27.82 o
  -1   0  30       13.79       17.73     10.49 o
   0   0  30      188.23      202.53     21.55 o
   1   0  30       81.86       37.36     16.49 o
   2   0  30       34.83       30.65     46.93 o
   3   0  30       30.15        8.85     15.61 o
   4   0  30        0.70        9.92     37.56 o
   5   0  30       20.37       26.13     19.21 o
   6   0  30       24.88       16.61     24.28 o
   7   0  30       24.71       20.38     31.38 o
   8   0  30       14.79       48.85     33.73 o
 -12   1  30        0.62       11.87     14.81 o
 -11   1  30        0.06      -13.14     13.14 o
 -10   1  30        4.50       23.59     12.95 o
  -9   1  30       23.02       15.04     11.38 o
  -8   1  30        2.92      -10.25     10.25 o
  -7   1  30       96.98      124.41     15.76 o
  -6   1  30       60.69       97.50     15.45 o
  -5   1  30       11.56       15.86     10.64 o
  -4   1  30       17.76       18.39      8.95 o
  -3   1  30       35.93       21.15      9.16 o
  -2   1  30       77.95       70.62      9.91 o
  -1   1  30        9.91       -2.92      9.42 o
   0   1  30       51.20       47.53      9.10 o
   1   1  30       34.86       32.41     11.68 o
   2   1  30        0.00       17.04     11.34 o
   3   1  30        4.19       28.29     18.00 o
   4   1  30        1.18        9.50     13.52 o
   5   1  30        3.82      -13.24     13.24 o
   6   1  30        0.00       -5.26     15.25 o
   7   1  30        0.10        3.77     16.32 o
 -11   2  30        2.76       15.81     14.18 o
 -10   2  30        6.26       20.77     13.15 o
  -9   2  30        4.36        5.05     12.08 o
  -8   2  30        3.25       -1.82     11.09 o
  -7   2  30       24.35        3.15     16.03 o
  -6   2  30       18.47        7.37     11.50 o
  -5   2  30       33.70       46.22     12.01 o
  -4   2  30       31.39       16.26     12.50 o
  -3   2  30       17.16        7.43     13.07 o
  -2   2  30       21.98       13.06      8.00 o
  -1   2  30        0.01       -4.38      9.34 o
   0   2  30        3.27       13.04      9.05 o
   1   2  30        5.37       11.61     10.53 o
   2   2  30        0.65       10.53     12.56 o
   3   2  30       21.49       -5.21     21.36 o
   4   2  30        3.56      -10.74     16.10 o
   5   2  30        2.66       27.84     18.83 o
   6   2  30        0.17        2.38     18.45 o
  -9   3  30        2.29        9.58     20.56 o
  -8   3  30        0.04       -7.38     12.57 o
  -7   3  30        0.09       -7.30     13.07 o
  -6   3  30        0.07      -15.08     15.54 o
  -5   3  30        3.78       -3.04     18.21 o
  -4   3  30       21.13       16.78     11.17 o
  -3   3  30       11.20       40.39     11.73 o
  -2   3  30       25.69       20.03      9.65 o
  -1   3  30        0.38        1.12      9.39 o
   0   3  30        4.04       -0.80     11.99 o
   1   3  30        0.30       -8.55     10.03 o
   2   3  30        3.56      -10.38     10.38 o
   3   3  30       11.23       -1.49     14.48 o
   4   3  30        1.64       13.42     17.45 o
   5   3  30        0.59       -2.88     18.20 o
  -6   4  30        3.92       23.35     15.34 o
  -5   4  30        6.93       -2.18     11.81 o
  -4   4  30       16.35       37.28     13.70 o
  -3   4  30        0.01       14.83     10.64 o
  -2   4  30       24.00        2.97     10.49 o
  -1   4  30       42.36       34.93     11.32 o
   0   4  30        5.49        8.60     12.04 o
   1   4  30        0.25       11.03     12.26 o
 -11   1  31       10.89       -1.88     14.07 o
 -10   1  31       38.88       16.68     13.24 o
  -9   1  31        3.00        1.56     10.76 o
  -8   1  31        2.39       -7.71     10.55 o
  -7   1  31        0.25       12.29     11.05 o
  -6   1  31        5.59       -2.83     10.22 o
  -5   1  31        2.78        7.95     11.24 o
  -4   1  31        1.58        6.54      8.82 o
  -3   1  31       16.73       20.40     12.23 o
  -2   1  31      137.90      122.81     11.71 o
  -1   1  31        1.07       -7.17      7.17 o
   0   1  31        1.45        4.59      8.90 o
   1   1  31       19.83       23.89     11.03 o
   2   1  31        1.58        4.90     10.91 o
   3   1  31        4.92       11.03     10.98 o
   4   1  31        0.04       15.54     15.15 o
   5   1  31        1.10       16.43     15.03 o
   6   1  31        0.00      -13.43     13.43 o
   7   1  31        4.73       18.39     16.99 o
 -11   2  31        0.24       -0.08     16.58 o
 -10   2  31        0.70      -11.85     11.85 o
  -9   2  31        0.02       12.12     17.34 o
  -8   2  31       19.36       27.52     12.45 o
  -7   2  31        1.26       -2.24     11.90 o
  -6   2  31        4.76        6.81     10.67 o
  -5   2  31        1.93       -4.60      9.66 o
  -4   2  31        8.96       16.15     10.60 o
  -3   2  31        0.56       -9.23      9.23 o
  -2   2  31        2.32       -0.23      8.12 o
  -1   2  31        0.37       10.10      9.10 o
   0   2  31        9.82       -6.64      9.96 o
   1   2  31       24.00       24.82     13.95 o
   2   2  31        5.74        8.94     15.55 o
   3   2  31        3.74       13.72     16.78 o
   4   2  31        0.64       14.83     17.43 o
   5   2  31        1.83        1.78     21.46 o
   6   2  31        0.91       12.61     19.31 o
  -9   3  31        1.56        3.72     15.69 o
  -8   3  31        1.16        9.68     14.66 o
  -7   3  31        1.30       -2.81     13.51 o
  -6   3  31        0.64       12.96     13.20 o
  -5   3  31       13.59       20.87     14.41 o
  -4   3  31        1.66        3.49     17.25 o
  -3   3  31        5.02       12.65     11.11 o
  -2   3  31       19.55       13.25      9.40 o
  -1   3  31        1.72       10.79      9.52 o
   0   3  31        0.43        8.71     10.98 o
   1   3  31        1.38       -9.02     11.03 o
   2   3  31       43.98       37.70     13.50 o
   3   3  31        1.15       -3.85     16.48 o
   4   3  31        3.25        5.49     18.48 o
  -4   4  31        0.55        5.24     12.44 o
  -3   4  31        0.41       -9.71      9.71 o
  -2   4  31        0.07       24.30     11.11 o
  -1   4  31        0.01      -10.74     10.74 o
 -11   0  32       37.31       72.00     31.62 o
 -10   0  32       44.62       27.56     28.47 o
  -9   0  32        0.88      -14.30     20.57 o
  -8   0  32       40.15       83.96     29.33 o
  -7   0  32       89.04      128.51     23.86 o
  -6   0  32       80.23      124.14     23.02 o
  -5   0  32       95.25      110.89     21.83 o
  -4   0  32       26.80       40.28     17.82 o
  -3   0  32       96.18      112.76     25.00 o
  -2   0  32       74.04       51.58     18.01 o
  -1   0  32        0.15       -9.20     14.36 o
   0   0  32        3.63        1.89     14.37 o
   1   0  32        0.67       -2.82     24.16 o
   2   0  32       33.47       44.03     34.04 o
   3   0  32        6.31      -14.22     14.22 o
   4   0  32       10.53       19.32     42.24 o
   5   0  32        0.35      -14.70     16.15 o
   6   0  32        5.96       13.78     30.09 o
 -11   1  32        0.55        7.89     14.82 o
 -10   1  32        0.15       14.96     13.25 o
  -9   1  32        0.39       -9.48     11.52 o
  -8   1  32       12.28       -2.71     11.06 o
  -7   1  32        9.38       -9.83      9.83 o
  -6   1  32       19.77       17.36     11.32 o
  -5   1  32       13.23       30.43     11.49 o
  -4   1  32       37.19       38.45     11.57 o
  -3   1  32        5.46        8.80      8.99 o
  -2   1  32       58.95       43.31      9.46 o
  -1   1  32       42.02       41.66     11.76 o
   0   1  32      137.33      137.12     20.85 o
   1   1  32      170.74      196.91     18.41 o
   2   1  32       13.47       13.31     17.15 o
   3   1  32        0.70       -9.53     13.63 o
   4   1  32        4.78      -10.05     14.20 o
   5   1  32        6.04      -13.70     13.70 o
   6   1  32        0.57       -3.71     18.60 o
 -10   2  32        0.14       -9.39     14.49 o
  -9   2  32       14.11       13.80     13.27 o
  -8   2  32        2.35        2.95     13.56 o
  -7   2  32        0.09       -9.22     10.92 o
  -6   2  32       16.54       -1.15     10.96 o
  -5   2  32       33.13        5.87     15.21 o
  -4   2  32       14.30       15.97     10.83 o
  -3   2  32        0.07       -0.09     10.49 o
  -2   2  32        3.48       -7.27      9.34 o
  -1   2  32        7.54       10.32     10.52 o
   0   2  32        3.25       -1.11     12.33 o
   1   2  32        8.42       10.23     14.65 o
   2   2  32        0.64       -8.70     15.64 o
   3   2  32        7.43       26.81     18.94 o
   4   2  32        1.24       -1.84     17.34 o
   5   2  32        0.56       -9.60     18.27 o
  -8   3  32        7.19        8.88     14.83 o
  -7   3  32       22.09       25.72     15.63 o
  -6   3  32        6.69        7.73     13.61 o
  -5   3  32        4.68        1.59     13.70 o
  -4   3  32        6.17        3.64     12.66 o
  -3   3  32        2.98        2.44     12.29 o
  -2   3  32        0.36        1.43      9.76 o
  -1   3  32        0.01        0.14     11.07 o
   0   3  32       10.52       14.32     11.84 o
   1   3  32        0.99       13.56     12.27 o
   2   3  32        2.46       18.97     17.61 o
   3   3  32        0.78       -7.46     17.05 o
 -11   1  33        2.08        4.60     15.25 o
 -10   1  33        4.57      -13.33     13.33 o
  -9   1  33        0.10        4.13     12.23 o
  -8   1  33        3.18       10.85     12.23 o
  -7   1  33        8.71       -0.85     14.02 o
  -6   1  33        2.09       12.59     11.16 o
  -5   1  33        9.25       12.96     10.67 o
  -4   1  33        1.30        0.78      9.92 o
  -3   1  33        1.13       -0.45      9.78 o
  -2   1  33       44.14       32.72     11.23 o
  -1   1  33        0.84        2.43     10.77 o
   0   1  33       22.38       31.11     12.57 o
   1   1  33      100.79      129.40     16.67 o
   2   1  33       12.51        0.63     11.06 o
   3   1  33        4.97       12.39     15.29 o
   4   1  33        4.71        6.77     15.08 o
   5   1  33       10.50       31.14     20.85 o
  -9   2  33        0.09        2.33     19.48 o
  -8   2  33        1.16       -1.78     13.92 o
  -7   2  33       29.51       37.32     15.83 o
  -6   2  33       14.46        6.12     12.71 o
  -5   2  33        0.34      -10.46     11.86 o
  -4   2  33        6.03        2.32     13.38 o
  -3   2  33       19.85        5.70     12.19 o
  -2   2  33        8.52       15.17     10.74 o
  -1   2  33        8.53       26.08     13.54 o
   0   2  33        3.61       27.80     14.40 o
   1   2  33       31.36       37.70     18.87 o
   2   2  33        5.13       23.92     17.51 o
   3   2  33        0.19       -9.19     17.06 o
   4   2  33        4.53       12.04     25.26 o
  -7   3  33       11.58      -13.34     13.94 o
  -6   3  33        1.28       10.24     14.39 o
  -5   3  33        3.11       -2.46     13.61 o
  -4   3  33        5.31        4.74     13.44 o
  -3   3  33        0.00        4.08     10.94 o
  -2   3  33        6.52       -3.41     10.89 o
  -1   3  33        5.54       11.13     13.26 o
   0   3  33        0.00        4.10     14.60 o
   1   3  33       10.60        5.39     16.21 o
   2   3  33       13.28       31.51     24.38 o
 -10   0  34       75.66       99.37     34.92 o
  -9   0  34       60.65       81.43     32.53 o
  -8   0  34       29.86        2.34     24.11 o
  -7   0  34        0.89        5.84     22.63 o
  -6   0  34       10.42       47.99     28.94 o
  -5   0  34      104.44      106.51     23.07 o
  -4   0  34       84.77       78.68     35.88 o
  -3   0  34        2.10        3.80     16.46 o
  -2   0  34       31.56        9.72     12.08 o
  -1   0  34       33.55       39.93     31.48 o
   0   0  34       16.72       34.92     18.58 o
   1   0  34        0.68       10.55     14.98 o
   2   0  34       20.04       16.14     17.91 o
   3   0  34        3.03       23.61     18.17 o
   4   0  34        0.38       11.57     20.40 o
   5   0  34        9.53       43.97     33.06 o
 -10   1  34        0.48      -20.52     20.80 o
  -9   1  34        0.02       -1.26     12.43 o
  -8   1  34        0.19      -10.19     11.39 o
  -7   1  34        5.47       -1.63     11.72 o
  -6   1  34       33.55       49.52     13.31 o
  -5   1  34       15.11       17.21     11.23 o
  -4   1  34        0.00        2.07     10.52 o
  -3   1  34        0.02        6.69     10.25 o
  -2   1  34        9.45       -8.11      9.77 o
  -1   1  34        1.93       -1.74     12.27 o
   0   1  34       11.84       19.42     14.17 o
   1   1  34       38.25       40.70     14.62 o
   2   1  34        0.06       -4.93     15.76 o
   3   1  34        0.05       32.53     19.90 o
   4   1  34        1.79        4.43     21.84 o
   5   1  34        2.29      -11.55     18.01 o
  -9   2  34        7.16        9.39     18.06 o
  -8   2  34        4.82       10.34     14.63 o
  -7   2  34        7.34       -1.92     14.03 o
  -6   2  34       10.05      -12.79     12.79 o
  -5   2  34        0.07        3.22     12.65 o
  -4   2  34        0.79       23.37     14.03 o
  -3   2  34       10.91       17.43     10.88 o
  -2   2  34        1.80       -8.45     12.35 o
  -1   2  34        0.93      -11.62     12.37 o
   0   2  34        0.43        4.64     16.42 o
   1   2  34        0.22       11.66     17.78 o
   2   2  34       11.34       32.08     19.71 o
   3   2  34        1.92      -12.11     32.75 o
   4   2  34        0.53        2.82     18.40 o
  -6   3  34       14.50       35.61     40.81 o
  -5   3  34        3.58      -10.79     13.91 o
  -4   3  34        0.35       16.12     14.02 o
  -3   3  34       12.00       -4.29     11.57 o
  -2   3  34        1.35       -4.88     12.78 o
  -1   3  34        1.94       31.23     15.27 o
   0   3  34        2.15        4.61     19.76 o
   1   3  34        5.50       24.61     19.70 o
  -9   1  35        9.98       20.56     15.29 o
  -8   1  35        3.49        3.67     18.27 o
  -7   1  35       12.98       19.68     13.02 o
  -6   1  35        1.98       -1.33     11.49 o
  -5   1  35        6.78       14.79     13.80 o
  -4   1  35       70.98       75.81     14.27 o
  -3   1  35        2.57        3.02     10.20 o
  -2   1  35       12.01       25.67     13.99 o
  -1   1  35       17.74        4.50     13.32 o
   0   1  35        0.41       20.73     14.58 o
   1   1  35        9.22       31.41     18.44 o
   2   1  35        0.63        7.80     18.46 o
   3   1  35        6.17       29.20     20.46 o
   4   1  35        0.03      -15.47     17.99 o
  -8   2  35        2.65        1.79     14.62 o
  -7   2  35        4.66       23.22     14.99 o
  -6   2  35        1.09       -3.98     12.69 o
  -5   2  35        0.11        3.18     12.58 o
  -4   2  35        5.54        5.68     13.19 o
  -3   2  35        5.66       16.28     12.03 o
  -2   2  35        0.02       -0.56     13.43 o
  -1   2  35        1.21        4.12     16.78 o
   0   2  35        0.51       13.01     18.60 o
   1   2  35       40.50       41.01     20.38 o
   2   2  35        9.62       16.31     19.40 o
   3   2  35        5.22       -3.04     20.62 o
  -5   3  35        2.18        4.18     14.33 o
  -4   3  35        5.99       22.02     15.29 o
  -3   3  35        4.52       10.77     12.30 o
  -2   3  35        2.41       -7.56     13.22 o
  -1   3  35        3.98      -13.33     13.33 o
  -9   0  36       67.51       63.96     32.68 o
  -8   0  36       59.51       78.13     32.87 o
  -7   0  36        2.53        0.62     22.77 o
  -6   0  36        7.31      -17.46     23.44 o
  -5   0  36       33.13       24.10     19.28 o
  -4   0  36      116.79      112.81     19.05 o
  -3   0  36       14.95       -3.41     27.39 o
  -2   0  36        1.34       14.08     18.42 o
  -1   0  36        4.20       19.19     20.88 o
   0   0  36        4.48        9.72     18.53 o
   1   0  36       11.49       21.21     19.25 o
   2   0  36        4.69       16.46     19.59 o
   3   0  36        9.28        4.15     21.03 o
   4   0  36        0.89      -18.28     26.41 o
  -9   1  36        6.85       35.61     17.64 o
  -8   1  36        3.63       11.78     13.37 o
  -7   1  36       31.45       33.05     15.67 o
  -6   1  36       20.13        1.63     12.59 o
  -5   1  36        7.51      -10.90     10.90 o
  -4   1  36        4.15        5.86     11.45 o
  -3   1  36        7.10       -2.92     14.91 o
  -2   1  36       24.16       38.97     19.44 o
  -1   1  36        3.60       -4.73     13.08 o
   0   1  36        5.88       27.79     15.02 o
   1   1  36       14.88        0.64     18.56 o
   2   1  36        2.64      -12.08     22.70 o
   3   1  36        4.52       19.91     19.60 o
  -7   2  36        0.50       -4.12     14.34 o
  -6   2  36        3.56       -2.59     14.15 o
  -5   2  36        0.54       -7.53     13.65 o
  -4   2  36        3.93       32.93     13.83 o
  -3   2  36        4.77       -1.66     16.18 o
  -2   2  36       12.24       12.31     18.56 o
  -1   2  36        3.02      -10.98     16.66 o
   0   2  36       13.52       -4.31     17.82 o
   1   2  36       10.54        6.37     18.79 o
   2   2  36        0.07       13.12     19.58 o
  -8   1  37        0.13       -0.74     15.18 o
  -7   1  37        2.25       19.72     13.67 o
  -6   1  37        0.87       12.51     15.18 o
  -5   1  37       11.44       10.48     12.39 o
  -4   1  37       17.06       13.36     12.70 o
  -3   1  37        1.05        0.72     24.43 o
  -2   1  37        0.08       21.95     15.22 o
  -1   1  37        5.13       -0.22     15.34 o
   0   1  37        2.72      -13.48     17.17 o
   1   1  37       10.71       11.11     23.66 o
   2   1  37        3.06      -12.06     18.79 o
  -6   2  37        0.30        3.89     14.64 o
  -5   2  37        0.90        2.65     14.79 o
  -4   2  37        2.42      -13.57     13.57 o
  -3   2  37        0.74       -8.40     17.20 o
  -2   2  37        0.15       -8.05     18.03 o
  -1   2  37        9.22        4.29     17.55 o
   0   2  37        0.04      -16.83     16.83 o
  -7   0  38        3.03       -7.32     24.83 o
  -6   0  38       25.85       85.97     33.20 o
  -5   0  38        3.94       11.77     18.62 o
  -4   0  38       92.39      110.75     34.45 o
  -3   0  38       26.62       -0.72     24.16 o
  -2   0  38       29.41       37.46     19.71 o
  -1   0  38        0.13       12.85     28.54 o
   0   0  38        0.20       11.70     19.16 o
   1   0  38        1.54      -18.53     18.53 o
  -7   1  38       17.94       23.57     14.33 o
  -6   1  38        5.15       12.28     13.49 o
  -5   1  38        1.38       -2.70     12.42 o
  -4   1  38        6.20       25.05     16.41 o
  -3   1  38        0.00      -14.19     14.19 o
  -2   1  38        1.16        6.07     14.60 o
  -1   1  38        0.35      -19.42     19.42 o
   0   1  38        2.83       18.79     19.72 o
   1   1  38        5.03        6.40     20.23 o
  -3   2  38        0.13       -4.63     33.66 o
  -2   2  38       33.74        2.34     30.86 o
  -5   1  39        7.92       19.19     13.99 o
  -4   1  39        5.91        1.99     19.46 o
  -3   1  39        1.02        2.86     18.66 o
  -2   1  39        6.20       17.87     23.66 o
  -1   1  39        0.10        0.90     28.30 o
